# Supplementary material for: Knowledge, attitude, and practice of One Health and zoonotic diseases among multisectoral collaborators in Bhutan: Results from a nationwide survey
Source: PLOS Glob Public Health. 2025 Jan 9;5(1):e0004142. doi: 10.1371/journal.pgph.0004142 (PMC11717284; doi:10.1371/journal.pgph.0004142)
Supplement: S1 Data — (CSV) [file pgph.0004142.s001.csv]

id	age	gender	category	ministry	office_level	dzongkhag	qualification	jobyears	job_experience	oh_knowledge_concept	oh_knowledge_collaboration	oh_knowledge_amr	oh_knowledge_vectorborne	oh_knowledge_biodiversity	oh_knowledge_ghs	oh_knowledge_plan	oh_knowledge_program	oh_attitude_outcome	oh_attitude_training	oh_attitude_support	oh_attitude_budget	oh_attitude_human	oh_attitude_collaboration	oh_attitude_knowledge	oh_attitude_platforms	oh_attitude_partners	oh_attitude_transboundary	oh_attitude_research	oh_attitude_covid	oh_practice_training	oh_practice_meeting	oh_practice_seminarlevel	oh_practice_surveillance	oh_practice_respond	oh_practice_advocate	oh_practice_sharereport	oh_practice_receiveinfo	zoo_knowledge_meaning	zoo_knowledge_wildlifesource	zoo_knowledge_percentdiseases	zoo_knowledge_trend	zoo_knowledge_vector	zoo_knowledge_impact	zoo_knowledge_occupation	zoo_knowledge_prevelance	zoo_knowledge_rabies	zoo_knowledge_food	zoo_attitude_multisectoral	zoo_attitude_shareinfo
1	37	Male	Medical Doctor	MOH	Regional	Chhukha	Masters degree or above	9	6 to 10	Yes	Yes	Yes	Don't know	Don't know	Yes	No	Yes	Strongly agree	Neutral	Strongly disagree	Neutral	Neutral	Neutral	Disagree	Neutral	Strongly agree	Strongly agree	Neutral	Neutral	In service	Once	District level	Once	More than once	Never	Yes	Yes	Yes	Yes	Don't know	Don't know	Yes	Don't know	Don't know	No	No	Don't know	Agree	Agree
2	30	Male	Health Assistant/Clinical Officer	MOH	Gewog	Bumthang	Certificate	8	6 to 10	Yes	Yes	Don't know	No	Yes	Yes	No	Yes	Strongly agree	Strongly agree	Agree	Neutral	Neutral	Neutral	Agree	Neutral	Strongly disagree	Strongly agree	Neutral	Neutral	Never attended	Never involved	Never attended	Never involved	Never involved.	Always	Yes	No	Yes	Yes	Don't know	No	Yes	Don't know	Yes	No	No	Yes	Strongly agree	Strongly agree
3	44	Female	Health Assistant/Clinical Officer	MOH	Dzongkhag	Zhemgang	Certificate	20	16 to 20	Yes	Yes	Yes	No	Yes	Yes	No	No	Strongly agree	Agree	Disagree	Neutral	Agree	Disagree	Agree	Neutral	Strongly agree	Strongly disagree	Disagree	Agree	Never attended	Never involved	National level	Never involved	Never involved.	Never	No	Yes	Yes	No	Yes	No	Yes	No	Yes	No	No	Yes	Strongly agree	Strongly agree
4	36	Male	Nurse	MOH	Dzongkhag	Dagana	Diploma	10	6 to 10	Yes	Yes	Yes	No	Yes	Yes	Yes	Yes	Strongly agree	Strongly agree	Strongly agree	Strongly agree	Strongly agree	Agree	Strongly agree	Agree	Strongly agree	Strongly agree	Neutral	Agree	Never attended	More than once	National level	More than once	More than once	Sometimes	No	No	Yes	Yes	Yes	No	Yes	Yes	Yes	No	No	Yes	Strongly agree	Strongly agree
5	26	Male	Nurse	MOH	Regional	Mongar	Diploma	1	1 to 5	Yes	Yes	Yes	No	Yes	Yes	Don't know	No	Agree	Strongly agree	Agree	Neutral	Agree	Agree	Strongly agree	Strongly disagree	Strongly agree	Strongly agree	Disagree	Agree	Never attended	Never involved	Never attended	Never involved	Never involved.	Never	Yes	Yes	Yes	Yes	Don't know	Don't know	Don't know	No	Don't know	Don't know	Don't know	Don't know	Strongly agree	Strongly agree
6	42	Male	Health Assistant/Clinical Officer	MOH	Gewog	Paro	Certificate	20	16 to 20	Yes	Yes	Yes	No	Yes	Yes	No	No	Strongly agree	Neutral	Neutral	Neutral	Neutral	Neutral	Neutral	Neutral	Agree	Agree	Neutral	Strongly agree	Never attended	More than once	Gewog level	Never involved	Once	Sometimes	Yes	Yes	No	Yes	Yes	No	Yes	No	Yes	No	No	No	Strongly agree	Strongly agree
7	29	Female	Nurse	MOH	Regional	Sarpang	Diploma	6	6 to 10	Yes	Yes	Don't know	No	Yes	Yes	No	No	Strongly agree	Strongly agree	Neutral	Neutral	Neutral	Agree	Disagree	Disagree	Neutral	Agree	Neutral	Strongly agree	Never attended	Never involved	Never attended	Never involved	Never involved.	Rarely	No	Yes	Yes	Don't know	Don't know	No	Don't know	No	Don't know	Don't know	No	Don't know	Strongly agree	Agree
8	52	Male	Health Assistant/Clinical Officer	MOH	Gewog	Paro	Certificate	30	Above 21	Yes	Yes	Don't know	Yes	Don't know	Yes	Don't know	Don't know	Strongly agree	Agree	Agree	Strongly disagree	Neutral	Disagree	Neutral	Strongly disagree	Agree	Agree	Disagree	Agree	Never attended	Never involved	Never attended	Never involved	Never involved.	Sometimes	There were no zoonotic diseases outbreaks.	No	Yes	Yes	No	No	Yes	No	Yes	Yes	No	No	Neutral	Agree
9	31	Female	Nurse	MOH	Regional	Sarpang	Diploma	7	6 to 10	Yes	Yes	Don't know	No	Yes	Yes	Don't know	Don't know	Agree	Agree	Disagree	Disagree	Neutral	Disagree	Neutral	Neutral	Neutral	Agree	Agree	Neutral	Never attended	Never involved	Never attended	Never involved	Never involved.	Never	No	No	Don't know	Yes	No	Don't know	Yes	Don't know	Yes	Don't know	No	Don't know	Agree	Strongly disagree
10	33	Female	Nurse	MOH	Regional	Mongar	Diploma	7	6 to 10	Yes	Yes	No	Don't know	Yes	Yes	Don't know	Don't know	Strongly agree	Strongly agree	Agree	Disagree	Neutral	Neutral	Agree	Agree	Strongly agree	Strongly agree	Disagree	Neutral	Never attended	Never involved	Never attended	Never involved	Never involved.	Never	No	Yes	Yes	Yes	Don't know	Don't know	No	No	Yes	No	Yes	No	Strongly agree	Strongly agree
11	51	Male	Health Assistant/Clinical Officer	MOH	Gewog	Tsirang	Certificate	26	Above 21	Yes	Yes	Yes	Don't know	Yes	Yes	Don't know	Don't know	Strongly agree	Strongly agree	Agree	Agree	Agree	Neutral	Disagree	Neutral	Strongly agree	Strongly agree	Disagree	Neutral	Never attended	Never involved	Never attended	Never involved	Never involved.	Never	No	Yes	Yes	Yes	Don't know	No	Don't know	Yes	Yes	Don't know	No	No	Strongly agree	Strongly agree
12	52	Male	Medical Doctor	MOH	National	Thimphu	Masters degree or above	20	16 to 20	Yes	Yes	Yes	No	Yes	Yes	Don't know	Don't know	Strongly agree	Agree	Agree	Agree	Agree	Neutral	Agree	Disagree	Disagree	Disagree	Neutral	Neutral	Never attended	Never involved	Never attended	Never involved	Never involved.	Never	No	No	Yes	Yes	Don't know	Don't know	Yes	Don't know	No	No	No	No	Strongly agree	Strongly agree
13	33	Female	Nurse	MOH	Regional	Sarpang	Bachelors degree	7	6 to 10	Yes	Yes	Yes	No	Yes	Yes	No	No	Strongly agree	Agree	Disagree	Neutral	Neutral	Neutral	Disagree	Neutral	Neutral	Strongly agree	Neutral	Neutral	Never attended	Once	Regional level	Never involved	More than once	Rarely	No	Yes	Yes	Yes	Don't know	No	Yes	Don't know	Yes	No	No	Yes	Agree	Strongly agree
14	42	Male	Nurse	MOH	Dzongkhag	Chhukha	Diploma	8	6 to 10	Yes	Yes	Yes	No	Yes	Yes	No	No	Strongly agree	Agree	Disagree	Agree	Agree	Agree	Neutral	Neutral	Strongly agree	Strongly agree	Agree	Agree	Never attended	Never involved	Never attended	Never involved	Never involved.	Never	No	No	Yes	Don't know	Don't know	Don't know	Yes	Don't know	Don't know	Don't know	No	Yes	Strongly agree	Strongly agree
15	50	Female	Health Assistant/Clinical Officer	MOH	Gewog	Mongar	Certificate	25	Above 21	Yes	Yes	Yes	No	Yes	Yes	Don't know	Don't know	Strongly agree	Strongly agree	Agree	Disagree	Agree	Disagree	Strongly agree	Disagree	Agree	Strongly agree	Neutral	Agree	Never attended	Never involved	Never attended	Once	Once	Sometimes	There were no zoonotic diseases outbreaks.	No	Yes	Yes	Don't know	Don't know	Yes	Don't know	Don't know	Don't know	Don't know	No	Strongly agree	Strongly agree
16	33	Female	Nurse	MOH	Dzongkhag	Trongsa	Diploma	8	6 to 10	Yes	Yes	Don't know	Don't know	Don't know	Yes	Don't know	Yes	Agree	Strongly agree	Agree	Disagree	Agree	Agree	Agree	Strongly disagree	Agree	Neutral	Disagree	Agree	Never attended	Never involved	Never attended	Once	Once	Rarely	No	No	Yes	Don't know	Don't know	No	Yes	Yes	Yes	Don't know	Yes	Don't know	Agree	Agree
17	47	Male	Health Assistant/Clinical Officer	MOH	Gewog	Samdrup Jhongkhar	Certificate	24	Above 21	Yes	Yes	Yes	No	Yes	Yes	No	No	Strongly agree	Agree	Disagree	Agree	Neutral	Agree	Disagree	Agree	Agree	Strongly agree	Neutral	Neutral	Never attended	Never involved	Never attended	More than once	Never involved.	Sometimes	There were no zoonotic diseases outbreaks.	Yes	Yes	Yes	No	No	Yes	Don't know	Yes	Don't know	No	No	Agree	Agree
18	30	Male	Medical laboratory	MOH	Gewog	Mongar	Certificate	8	6 to 10	Yes	Yes	Don't know	No	Don't know	Yes	Don't know	Don't know	Agree	Strongly agree	Strongly agree	Strongly disagree	Strongly agree	Disagree	Neutral	Disagree	Agree	Agree	Neutral	Neutral	Never attended	Never involved	Never attended	Once	Once	Never	No	No	Yes	Yes	Yes	No	No	No	Yes	No	No	No	Agree	Agree
19	27	Male	Nurse	MOH	Gewog	Samdrup Jhongkhar	Diploma	3	1 to 5	Yes	Yes	Yes	No	Yes	Yes	Don't know	Don't know	Strongly agree	Agree	Agree	Disagree	Agree	Agree	Agree	Agree	Agree	Agree	Neutral	Neutral	Never attended	Never involved	Never attended	Never involved	Never involved.	Never	No	No	Yes	Yes	Don't know	No	Yes	Don't know	Yes	Don't know	Don't know	No	Strongly agree	Strongly agree
20	48	Male	Medical laboratory	MOH	Regional	Mongar	Diploma	25	Above 21	Yes	Yes	Yes	Yes	Don't know	Yes	Yes	Yes	Strongly agree	Agree	Strongly agree	Agree	Neutral	Agree	Agree	Neutral	Strongly agree	Strongly agree	Strongly agree	Strongly agree	Never attended	Never involved	Never attended	Never involved	Once	Sometimes	No	No	Yes	Yes	Yes	Yes	Yes	Don't know	Yes	Don't know	Don't know	Don't know	Strongly agree	Strongly agree
21	38	Male	Nurse	MOH	Dzongkhag	Dagana	Diploma	13	11 to 15	Yes	Yes	Yes	Yes	Yes	Yes	Don't know	No	Strongly agree	Strongly agree	Neutral	Disagree	Disagree	Agree	Disagree	Agree	Strongly agree	Agree	Agree	Strongly agree	Never attended	Never involved	Never attended	Never involved	Never involved.	Sometimes	Yes	Yes	Yes	Yes	No	No	Yes	No	Yes	Yes	No	No	Strongly agree	Strongly agree
22	34	Male	Nurse	MOH	Gewog	Thimphu	Diploma	9	6 to 10	Yes	Yes	Yes	Yes	Yes	Yes	Don't know	Don't know	Agree	Agree	Agree	Neutral	Neutral	Agree	Neutral	Disagree	Agree	Agree	Neutral	Neutral	Never attended	Never involved	Never attended	Never involved	Never involved.	Never	No	Yes	Yes	Yes	Don't know	Don't know	Yes	Yes	Yes	Don't know	No	Yes	Disagree	Agree
23	28	Female	Nurse	MOH	National	Thimphu	Diploma	5	1 to 5	Yes	Yes	Yes	No	Don't know	Yes	Yes	No	Strongly agree	Strongly agree	Neutral	Neutral	Neutral	Neutral	Neutral	Neutral	Strongly disagree	Strongly disagree	Agree	Strongly agree	Never attended	Never involved	Never attended	Never involved	Never involved.	Never	No	No	Yes	Yes	No	Don't know	Yes	No	Yes	Don't know	No	Yes	Strongly agree	Strongly agree
24	27	Female	Nurse	MOH	Regional	Sarpang	Bachelors degree	3	1 to 5	Yes	Yes	Yes	Don't know	Yes	Yes	Don't know	Don't know	Strongly agree	Agree	Neutral	Disagree	Neutral	Neutral	Agree	Disagree	Agree	Agree	Neutral	Agree	Never attended	Once	District level	Once	Once	Never	Yes	Yes	Yes	Yes	No	Don't know	Yes	No	No	No	No	No	Agree	Strongly agree
25	23	Male	Nurse	MOH	Gewog	Zhemgang	Diploma	<1	Below 1	Yes	Yes	No	No	Yes	Yes	Don't know	Don't know	Agree	Agree	Agree	Neutral	Agree	Agree	Agree	Agree	Strongly agree	Strongly agree	Neutral	Strongly disagree	Never attended	Never involved	Never attended	Never involved	Never involved.	Never	No	No	Yes	Yes	Don't know	Don't know	Yes	Don't know	Yes	Don't know	Don't know	Yes	Agree	Strongly agree
26	59	Male	Health Assistant/Clinical Officer	MOH	Gewog	Bumthang	Certificate	27	Above 21	Yes	Yes	Yes	No	Don't know	Yes	No	Yes	Agree	Agree	Disagree	Neutral	Strongly agree	Neutral	Disagree	Disagree	Neutral	Disagree	Neutral	Agree	Never attended	Never involved	Never attended	Never involved	More than once	Never	There were no zoonotic diseases outbreaks.	Yes	Yes	Yes	Don't know	Don't know	Yes	No	No	No	No	No	Strongly agree	Agree
27	27	Male	Nurse	MOH	Dzongkhag	Samtse	Diploma	3	1 to 5	Yes	Yes	Yes	No	Yes	Yes	No	No	Neutral	Agree	Agree	Neutral	Agree	Neutral	Agree	Neutral	Agree	Neutral	Neutral	Neutral	Never attended	Never involved	Never attended	Never involved	More than once	Never	No	No	Yes	No	Yes	No	Yes	No	Yes	No	No	Yes	Agree	Agree
28	31	Male	Nurse	MOH	Gewog	Chhukha	Diploma	2	1 to 5	Yes	Yes	Yes	No	Yes	Yes	Don't know	Don't know	Agree	Strongly agree	Agree	Neutral	Neutral	Neutral	Disagree	Agree	Strongly agree	Agree	Agree	Strongly agree	In service	Once	Gewog level	Once	Once	Rarely	Yes	No	Yes	Yes	Yes	Don't know	Don't know	Don't know	No	No	No	Yes	Agree	Agree
29	30	Female	Medical Doctor	MOH	Dzongkhag	Haa	Bachelors degree	1	1 to 5	Don't know	Yes	Don't know	No	Yes	Yes	Don't know	Don't know	Agree	Agree	Neutral	Strongly disagree	Neutral	Disagree	Agree	Strongly disagree	Strongly agree	Agree	Neutral	Neutral	Never attended	Never involved	Never attended	Never involved	Never involved.	Never	No	No	No	Yes	No	No	Yes	No	Yes	No	No	Yes	Strongly agree	Strongly agree
30	31	Male	Nurse	MOH	Dzongkhag	Samtse	Diploma	6	6 to 10	Yes	Yes	No	No	Yes	Yes	Don't know	Don't know	Strongly agree	Strongly agree	Neutral	Disagree	Agree	Disagree	Neutral	Neutral	Disagree	Agree	Neutral	Disagree	Never attended	Never involved	Never attended	Never involved	Never involved.	Never	No	Yes	Yes	Yes	No	Don't know	Yes	No	No	No	No	Yes	Strongly agree	Strongly agree
31	34	Female	Nurse	MOH	National	Thimphu	Masters degree or above	10	6 to 10	Yes	Yes	Don't know	No	Yes	Yes	Yes	No	Strongly agree	Disagree	Agree	Disagree	Agree	Disagree	Agree	Disagree	Agree	Agree	Neutral	Neutral	Never attended	Never involved	Never attended	Never involved	Never involved.	Never	There were no zoonotic diseases outbreaks.	No	Yes	Yes	Don't know	Don't know	Yes	Don't know	Don't know	Don't know	Don't know	Don't know	Agree	Agree
32	30	Male	Nurse	MOH	Dzongkhag	Wangdue Phodrang	Diploma	5	1 to 5	Yes	Yes	Yes	No	Yes	Yes	Don't know	Don't know	Agree	Strongly agree	Neutral	Disagree	Neutral	Neutral	Neutral	Neutral	Agree	Agree	Neutral	Agree	Never attended	Never involved	Never attended	Never involved	Once	Rarely	No	No	Yes	Yes	Yes	Yes	Yes	Don't know	Yes	Don't know	Don't know	Don't know	Agree	Agree
33	43	Male	Health Assistant/Clinical Officer	MOH	Dzongkhag	Chhukha	Certificate	21	Above 21	Yes	Yes	Yes	No	Yes	Yes	Don't know	No	Strongly agree	Strongly agree	Strongly agree	Strongly disagree	Agree	Agree	Agree	Agree	Neutral	Strongly agree	Agree	Agree	Never attended	Never involved	Never attended	Never involved	Never involved.	Never	No	Yes	Yes	Yes	Yes	No	Yes	No	Yes	Yes	No	Don't know	Strongly agree	Strongly agree
34	38	Female	Medical Doctor	MOH	National	Thimphu	Bachelors degree	12	11 to 15	Yes	Yes	Yes	Don't know	Don't know	Yes	Don't know	Don't know	Strongly agree	Strongly agree	Neutral	Strongly disagree	Agree	Neutral	Neutral	Neutral	Agree	Agree	Neutral	Agree	Never attended	Never involved	Never attended	Never involved	Never involved.	Never	No	No	Yes	Don't know	Don't know	No	Yes	No	Yes	No	No	Yes	Agree	Strongly agree
35	42	Female	Nurse	MOH	Regional	Sarpang	Certificate	12	11 to 15	Yes	Yes	Don't know	Yes	Yes	Yes	No	Don't know	Agree	Strongly agree	Agree	Neutral	Neutral	Neutral	Neutral	Neutral	Disagree	Neutral	Neutral	Neutral	Never attended	Never involved	Never attended	Never involved	Never involved.	Never	Yes	Yes	Yes	Don't know	Don't know	Don't know	Don't know	Don't know	Don't know	Don't know	No	Don't know	Neutral	Agree
36	28	Male	Medical Doctor	MOH	Regional	Sarpang	Bachelors degree	2	1 to 5	Yes	Yes	Yes	No	Don't know	Yes	Don't know	Don't know	Strongly agree	Strongly agree	Strongly agree	Neutral	Neutral	Disagree	Agree	Strongly disagree	Strongly agree	Strongly agree	Neutral	Disagree	In service	More than once	District level	Never involved	More than once	Rarely	No	Yes	Yes	Yes	Yes	Yes	Yes	No	Yes	Yes	No	No	Strongly agree	Strongly agree
37	28	Male	Health Assistant/Clinical Officer	MOH	Gewog	Trongsa	Diploma	2	1 to 5	Yes	Yes	Yes	No	No	Yes	No	No	Agree	Agree	Agree	Disagree	Agree	Disagree	Agree	Disagree	Agree	Agree	Neutral	Agree	Never attended	Never involved	Never attended	Never involved	Never involved.	Never	No	No	Yes	Yes	Yes	No	Yes	Yes	No	No	No	Yes	Agree	Agree
38	50	Male	Health Assistant/Clinical Officer	MOH	Dzongkhag	Punakha	Diploma	28	Above 21	Yes	Yes	Yes	No	Yes	Yes	No	No	Strongly agree	Agree	Agree	Strongly disagree	Agree	Disagree	Agree	Disagree	Agree	Agree	Disagree	Agree	Never attended	Never involved	Never attended	Never involved	Once	Never	No	No	Yes	Yes	No	Yes	No	No	Yes	Yes	No	No	Strongly agree	Strongly agree
39	39	Male	Health Assistant/Clinical Officer	MOH	Gewog	Chhukha	Bachelors degree	18	16 to 20	Yes	Yes	Don't know	No	Yes	Yes	Yes	Yes	Strongly agree	Agree	Neutral	Disagree	Agree	Agree	Disagree	Disagree	Disagree	Strongly agree	Agree	Neutral	Never attended	More than once	Gewog level	More than once	More than once	Sometimes	Yes	Yes	Yes	No	Don't know	No	Yes	No	Yes	Yes	No	No	Strongly agree	Strongly agree
40	26	Female	Health Assistant/Clinical Officer	MOH	Gewog	Samdrup Jhongkhar	Diploma	3	1 to 5	Yes	Yes	Yes	No	Yes	Yes	No	No	Agree	Agree	Disagree	Strongly disagree	Disagree	Neutral	Disagree	Agree	Agree	Agree	Neutral	Agree	Never attended	Once	Never attended	Never involved	Once	Never	No	No	Yes	Yes	Don't know	Don't know	Yes	Don't know	Yes	Don't know	Don't know	No	Agree	Strongly agree
41	26	Male	Nurse	MOH	Dzongkhag	Chhukha	Bachelors degree	<1	Below 1	Yes	Yes	Yes	No	Yes	Yes	Don't know	No	Agree	Agree	Agree	Neutral	Disagree	Disagree	Neutral	Agree	Agree	Strongly agree	Neutral	Agree	Never attended	Never involved	Never attended	Never involved	Never involved.	Never	No	Yes	Yes	Yes	Yes	Don't know	Yes	Yes	Yes	No	No	No	Agree	Strongly agree
42	36	Male	Nurse	MOH	Dzongkhag	Paro	Diploma	7	6 to 10	Yes	Yes	Yes	No	Yes	Yes	No	Don't know	Strongly agree	Strongly agree	Strongly agree	Disagree	Agree	Neutral	Agree	Agree	Agree	Agree	Agree	Neutral	At a training institute	Once	District level	Once	Once	Rarely	Yes	Yes	Yes	Yes	Don't know	Don't know	Yes	Don't know	Don't know	Don't know	No	No	Agree	Agree
43	39	Female	Nurse	MOH	Gewog	Wangdue Phodrang	Certificate	20	16 to 20	Yes	Yes	Yes	No	Yes	Yes	No	No	Agree	Disagree	Disagree	Agree	Disagree	Agree	Disagree	Agree	Disagree	Agree	Disagree	Agree	At a training institute	More than once	District level	More than once	More than once	Rarely	No	No	Yes	No	No	No	Yes	No	Yes	No	No	Yes	Strongly agree	Agree
44	29	Female	Nurse	MOH	Regional	Mongar	Bachelors degree	5	1 to 5	Yes	Yes	No	Yes	No	Yes	No	No	Agree	Agree	Neutral	Neutral	Agree	Disagree	Disagree	Disagree	Agree	Agree	Agree	Agree	Never attended	Never involved	Never attended	Never involved	Never involved.	Rarely	There were no zoonotic diseases outbreaks.	Yes	Yes	Yes	Yes	No	Yes	No	Yes	No	No	Yes	Strongly agree	Strongly agree
45	33	Male	Nurse	MOH	Dzongkhag	Gasa	Diploma	3	1 to 5	Yes	Yes	Don't know	Don't know	Yes	Yes	Don't know	Don't know	Agree	Agree	Neutral	Neutral	Neutral	Neutral	Neutral	Neutral	Neutral	Agree	Neutral	Neutral	Never attended	More than once	District level	Once	Once	Rarely	No	No	Yes	Yes	Yes	Don't know	Yes	Don't know	Yes	No	No	No	Agree	Agree
46	30	Male	Nurse	MOH	Regional	Mongar	Diploma	5	1 to 5	Yes	Yes	Yes	No	Yes	Yes	Don't know	Don't know	Strongly agree	Strongly agree	Strongly agree	Strongly disagree	Neutral	Neutral	Neutral	Disagree	Strongly agree	Strongly agree	Neutral	Neutral	Never attended	Never involved	Never attended	Never involved	Never involved.	Never	There were no zoonotic diseases outbreaks.	Yes	Yes	Yes	Yes	Don't know	Yes	Don't know	Yes	No	Don't know	Yes	Strongly agree	Strongly agree
47	44	Male	Medical Doctor	MOH	Gewog	Chhukha	Masters degree or above	13	11 to 15	Yes	Yes	Yes	Yes	Yes	Yes	No	No	Strongly agree	Agree	Disagree	Agree	Agree	Neutral	Agree	Agree	Strongly agree	Agree	Agree	Agree	Never attended	Once	Never attended	Once	Once	Sometimes	No	Yes	Yes	Yes	Yes	Yes	Yes	No	Yes	Yes	No	No	Strongly agree	Strongly agree
48	28	Male	Health Assistant/Clinical Officer	MOH	Gewog	Mongar	Diploma	<1	Below 1	Yes	Yes	Yes	No	Yes	Yes	No	No	Strongly agree	Agree	Neutral	Disagree	Neutral	Neutral	Neutral	Neutral	Agree	Strongly agree	Neutral	Agree	At a training institute	More than once	District level	Once	More than once	Sometimes	No	Yes	Yes	Yes	Yes	No	Yes	Don't know	Yes	No	No	Yes	Strongly agree	Strongly agree
49	25	Female	Nurse	MOH	Dzongkhag	Chhukha	Diploma	2	1 to 5	Yes	Yes	Don't know	Don't know	Yes	Yes	Don't know	Don't know	Strongly agree	Agree	Agree	Neutral	Neutral	Neutral	Neutral	Disagree	Agree	Agree	Neutral	Neutral	Never attended	Once	Gewog level	Never involved	Never involved.	Rarely	No	Yes	Yes	Don't know	Don't know	Don't know	Don't know	Don't know	Don't know	Don't know	No	No	Agree	Agree
50	33	Male	Nurse	MOH	Dzongkhag	Tsirang	Diploma	8	6 to 10	Yes	Yes	Yes	No	Yes	Yes	Don't know	Don't know	Strongly agree	Strongly agree	Neutral	Neutral	Neutral	Neutral	Agree	Neutral	Strongly agree	Agree	Neutral	Neutral	Never attended	Never involved	Never attended	Never involved	Once	Never	No	Yes	Yes	Yes	Don't know	Don't know	Yes	Don't know	Yes	No	No	Don't know	Agree	Agree
51	34	Female	Nurse	MOH	National	Thimphu	Certificate	9	6 to 10	Yes	Yes	Don't know	Don't know	Don't know	Yes	Don't know	No	Agree	Strongly agree	Agree	Neutral	Neutral	Neutral	Disagree	Neutral	Agree	Agree	Neutral	Neutral	Never attended	Never involved	Never attended	Never involved	Never involved.	Never	No	Yes	Yes	Yes	Don't know	No	Yes	No	Yes	Don't know	No	Don't know	Agree	Strongly agree
52	35	Male	Nurse	MOH	Gewog	Chhukha	Certificate	3	1 to 5	Yes	Yes	Yes	No	Yes	Yes	Yes	Yes	Agree	Agree	Disagree	Agree	Agree	Agree	Neutral	Agree	Strongly agree	Agree	Neutral	Agree	In service	Never involved	Never attended	Never involved	Never involved.	Sometimes	No	No	Yes	Don't know	Don't know	Don't know	Yes	Yes	Yes	Yes	No	Don't know	Agree	Agree
53	43	Male	Nurse	MOH	Dzongkhag	Zhemgang	Diploma	19	16 to 20	Yes	Yes	No	Yes	Yes	Yes	Don't know	No	Agree	Agree	Agree	Neutral	Neutral	Neutral	Neutral	Neutral	Agree	Neutral	Neutral	Neutral	Never attended	Never involved	Never attended	Never involved	Never involved.	Sometimes	No	Yes	Yes	Yes	Yes	No	Yes	No	Yes	No	No	Yes	Agree	Agree
54	45	Male	Nurse	MOH	Dzongkhag	Chhukha	Bachelors degree	19	16 to 20	Yes	Yes	Yes	No	Don't know	Yes	No	Don't know	Agree	Agree	Neutral	Agree	Agree	Disagree	Agree	Disagree	Agree	Strongly agree	Neutral	Agree	In service	More than once	Regional level	More than once	More than once	Rarely	No	Yes	Yes	Don't know	Yes	Don't know	Yes	Don't know	Yes	No	No	Yes	Agree	Strongly agree
55	30	Female	Nurse	MOH	Gewog	Samtse	Bachelors degree	2	1 to 5	Yes	Yes	Yes	No	No	Yes	Don't know	No	Neutral	Agree	Agree	Neutral	Neutral	Neutral	Agree	Agree	Agree	Agree	Neutral	Agree	Never attended	More than once	District level	Never involved	Never involved.	Never	Yes	Yes	Yes	Don't know	Yes	No	Yes	Don't know	Yes	No	Don't know	Yes	Strongly agree	Strongly agree
56	44	Male	Health Assistant/Clinical Officer	MOH	Gewog	Chhukha	Certificate	20	16 to 20	Yes	Don't know	Yes	No	Yes	Yes	Yes	Yes	Strongly agree	Strongly agree	Strongly agree	Disagree	Agree	Neutral	Strongly agree	Strongly disagree	Agree	Agree	Disagree	Strongly agree	Never attended	More than once	Gewog level	More than once	More than once	Sometimes	Yes	Yes	Yes	Yes	Yes	Don't know	Yes	No	Yes	Yes	No	Yes	Agree	Strongly agree
57	35	Female	Nurse	MOH	Dzongkhag	Samdrup Jhongkhar	Diploma	10	6 to 10	Yes	Yes	Don't know	No	No	Yes	Don't know	No	Agree	Agree	Neutral	Disagree	Agree	Agree	Disagree	Agree	Agree	Agree	Agree	Disagree	In service	Once	Never attended	Never involved	More than once	Sometimes	Yes	Yes	Yes	Yes	Don't know	No	Yes	Yes	Yes	Don't know	No	No	Agree	Agree
58	37	Female	Nurse	MOH	Gewog	Mongar	Diploma	14	11 to 15	Yes	Yes	No	No	Yes	Yes	No	No	Strongly agree	Strongly agree	Strongly agree	Neutral	Strongly agree	Disagree	Neutral	Disagree	Strongly agree	Strongly agree	Agree	Strongly agree	Never attended	Never involved	Never attended	Never involved	Never involved.	Sometimes	No	No	Yes	Yes	Yes	No	Yes	Yes	Yes	Yes	No	No	Strongly agree	Strongly agree
59	31	Male	Medical laboratory	MOH	Gewog	Trashigang	Certificate	5	1 to 5	Yes	Yes	Yes	No	Yes	Yes	Don't know	Don't know	Strongly agree	Agree	Agree	Disagree	Agree	Neutral	Agree	Neutral	Agree	Agree	Neutral	Neutral	Never attended	Never involved	Never attended	Never involved	Once	Never	There were no zoonotic diseases outbreaks.	Yes	Yes	No	No	Don't know	Yes	Don't know	No	Yes	Don't know	No	Strongly agree	Agree
60	43	Male	Nurse	MOH	Gewog	Dagana	Diploma	18	16 to 20	Yes	Yes	No	Don't know	Yes	Yes	Yes	Yes	Strongly agree	Strongly agree	Strongly agree	Agree	Agree	Disagree	Agree	Agree	Strongly agree	Agree	Disagree	Agree	Never attended	Once	Gewog level	More than once	More than once	Never	No	Yes	No	Yes	No	No	Yes	Yes	Yes	Yes	No	No	Strongly agree	Agree
61	48	Male	Health Assistant/Clinical Officer	MOH	Gewog	Trongsa	Certificate	25	Above 21	Yes	Yes	Yes	No	Yes	Yes	No	No	Strongly agree	Neutral	Neutral	Neutral	Disagree	Neutral	Agree	Neutral	Neutral	Agree	Agree	Agree	In service	More than once	District level	Never involved	Once	Sometimes	Yes	Yes	No	No	No	Don't know	Yes	Yes	Yes	Yes	No	No	Strongly agree	Agree
62	48	Male	Nurse	MOH	Regional	Mongar	Masters degree or above	23	Above 21	Yes	Yes	Yes	No	Yes	Yes	Don't know	No	Strongly agree	Agree	Neutral	Strongly disagree	Agree	Neutral	Disagree	Disagree	Agree	Strongly agree	Neutral	Agree	In service	Once	Regional level	Never involved	Never involved.	Rarely	Yes	No	Yes	Yes	Yes	Don't know	Yes	No	Yes	Don't know	No	Don't know	Strongly agree	Strongly agree
63	32	Male	Nurse	MOH	Dzongkhag	Zhemgang	Diploma	8	6 to 10	Yes	Yes	Yes	No	Yes	Yes	No	No	Strongly agree	Agree	Agree	Agree	Neutral	Agree	Agree	Neutral	Neutral	Agree	Agree	Agree	At a training institute	Never involved	Never attended	Never involved	Never involved.	Never	No	No	Yes	Yes	Yes	No	Yes	Yes	No	Yes	Don't know	Yes	Agree	Strongly agree
64	47	Female	Medical Doctor	MOH	National	Thimphu	Masters degree or above	16	16 to 20	Yes	Yes	Yes	No	Don't know	Yes	Don't know	No	Agree	Agree	Neutral	Disagree	Disagree	Neutral	Neutral	Disagree	Agree	Agree	Neutral	Neutral	Never attended	Never involved	Never attended	Never involved	Never involved.	Never	No	Yes	Yes	Yes	Don't know	Don't know	Yes	Don't know	No	Don't know	No	Yes	Agree	Agree
65	44	Female	Nurse	MOH	Gewog	Chhukha	Diploma	22	Above 21	Yes	Yes	Yes	No	Don't know	Yes	No	No	Strongly agree	Strongly agree	Agree	Neutral	Neutral	Neutral	Neutral	Neutral	Agree	Agree	Neutral	Neutral	Never attended	Never involved	Never attended	Never involved	Never involved.	Never	No	No	Yes	Don't know	Don't know	Don't know	Yes	Yes	Yes	No	No	Yes	Strongly agree	Strongly agree
66	32	Female	Nurse	MOH	Gewog	Chhukha	Diploma	6	6 to 10	Yes	Yes	Yes	No	Yes	Yes	No	No	Neutral	Strongly agree	Strongly agree	Disagree	Neutral	Neutral	Neutral	Neutral	Neutral	Agree	Neutral	Neutral	Never attended	Never involved	Never attended	Never involved	Never involved.	Never	No	No	Yes	Yes	Don't know	Don't know	No	Don't know	Yes	No	No	Yes	Neutral	Agree
67	40	Male	Health Assistant/Clinical Officer	MOH	Gewog	Wangdue Phodrang	Certificate	17	16 to 20	Yes	Yes	Yes	Yes	Yes	Yes	Don't know	Don't know	Strongly agree	Agree	Neutral	Neutral	Neutral	Agree	Neutral	Neutral	Agree	Agree	Neutral	Neutral	Never attended	Never involved	Never attended	Never involved	Never involved.	Never	No	No	Yes	Yes	Yes	No	Yes	Yes	Yes	Yes	No	No	Agree	Agree
68	29	Male	Nurse	MOH	Dzongkhag	Wangdue Phodrang	Bachelors degree	4	1 to 5	Yes	Yes	Yes	No	Yes	Yes	Yes	Yes	Strongly agree	Strongly agree	Disagree	Neutral	Strongly agree	Agree	Agree	Agree	Strongly agree	Strongly agree	Neutral	Strongly agree	Never attended	More than once	District level	Once	Once	Always	Yes	No	Yes	Yes	Yes	Don't know	Yes	Don't know	Yes	No	No	No	Strongly agree	Strongly agree
69	43	Male	Health Assistant/Clinical Officer	MOH	Gewog	Mongar	Certificate	16	16 to 20	Yes	Yes	Yes	No	Yes	Don't know	No	Don't know	Strongly agree	Disagree	Disagree	Neutral	Strongly agree	Disagree	Strongly agree	Disagree	Neutral	Neutral	Neutral	Strongly agree	Never attended	Never involved	Never attended	Never involved	Never involved.	Never	There were no zoonotic diseases outbreaks.	Yes	Yes	No	Don't know	Don't know	Don't know	Don't know	Yes	Don't know	Yes	No	Strongly agree	Strongly agree
70	32	Male	Health Assistant/Clinical Officer	MOH	Gewog	Samdrup Jhongkhar	Certificate	8	6 to 10	Yes	Yes	Yes	No	Yes	Yes	No	No	Strongly agree	Agree	Neutral	Disagree	Agree	Neutral	Disagree	Neutral	Strongly agree	Strongly agree	Neutral	Strongly agree	In service	Once	Gewog level	Once	More than once	Rarely	No	Yes	Yes	No	Don't know	No	Yes	No	No	Yes	No	Don't know	Strongly agree	Strongly agree
71	40	Female	Health Assistant/Clinical Officer	MOH	Gewog	Chhukha	Certificate	16	16 to 20	Yes	Yes	Yes	Don't know	Yes	Yes	Don't know	Don't know	Agree	Neutral	Neutral	Disagree	Agree	Neutral	Neutral	Disagree	Strongly agree	Neutral	Neutral	Neutral	Never attended	Never involved	Never attended	Never involved	Never involved.	Never	No	Yes	Yes	Yes	Yes	No	Yes	No	Yes	Don't know	Don't know	Don't know	Agree	Agree
72	47	Female	Health Assistant/Clinical Officer	MOH	Gewog	Chhukha	Certificate	24	Above 21	Yes	Yes	No	No	No	Yes	Yes	Yes	Strongly agree	Strongly agree	Agree	Disagree	Agree	Disagree	Disagree	Strongly disagree	Neutral	Agree	Agree	Neutral	Never attended	Once	Gewog level	Never involved	Never involved.	Never	There were no zoonotic diseases outbreaks.	Yes	Yes	No	Yes	No	No	Don't know	Yes	No	No	Yes	Agree	Strongly agree
73	33	Male	Nurse	MOH	Dzongkhag	Chhukha	Diploma	9	6 to 10	Yes	Yes	Yes	No	Yes	Yes	Don't know	Don't know	Strongly agree	Agree	Disagree	Neutral	Agree	Agree	Neutral	Neutral	Agree	Strongly agree	Neutral	Neutral	At a training institute	Never involved	Never attended	Never involved	Never involved.	Never	There were no zoonotic diseases outbreaks.	Yes	Yes	Yes	Yes	No	Yes	No	Yes	No	No	Yes	Strongly agree	Strongly agree
74	39	Male	Nurse	MOH	Dzongkhag	Dagana	Diploma	13	11 to 15	Yes	Yes	Yes	No	Yes	Yes	No	No	Strongly agree	Agree	Agree	Disagree	Disagree	Agree	Agree	Agree	Agree	Strongly agree	Strongly agree	Strongly agree	At a training institute	Once	District level	Once	Once	Sometimes	Yes	Yes	Yes	Yes	Yes	Yes	Yes	No	Yes	No	No	Yes	Strongly agree	Strongly agree
75	55	Male	Medical laboratory	MOH	Dzongkhag	Chhukha	Certificate	30	Above 21	Yes	Yes	Yes	Don't know	Yes	Yes	Don't know	Don't know	Strongly agree	Agree	Agree	Neutral	Neutral	Neutral	Neutral	Neutral	Strongly agree	Strongly agree	Agree	Agree	Never attended	Never involved	Never attended	More than once	More than once	Rarely	Yes	Yes	Yes	Yes	Don't know	Yes	Yes	Don't know	Yes	Yes	No	Yes	Strongly agree	Strongly agree
76	28	Male	Nurse	MOH	Dzongkhag	Samtse	Bachelors degree	3	1 to 5	Yes	Yes	Yes	Don't know	Yes	Yes	Don't know	Don't know	Agree	Agree	Neutral	Neutral	Neutral	Neutral	Neutral	Neutral	Agree	Agree	Neutral	Neutral	Never attended	Never involved	Never attended	Never involved	Never involved.	Rarely	There were no zoonotic diseases outbreaks.	Yes	Yes	Yes	Don't know	Don't know	Don't know	Don't know	Yes	Don't know	No	Yes	Agree	Strongly agree
77	39	Male	Medical laboratory	MOH	Dzongkhag	Trashigang	Certificate	12	11 to 15	No	Yes	Yes	No	No	Yes	Don't know	No	Agree	Agree	Strongly agree	Disagree	Agree	Neutral	Agree	Disagree	Strongly agree	Agree	Neutral	Strongly agree	In service	More than once	Gewog level	Never involved	More than once	Sometimes	Yes	Yes	Yes	Yes	No	No	Yes	No	Yes	Yes	No	No	Agree	Agree
78	30	Male	Nurse	MOH	Dzongkhag	Thimphu	Diploma	8	6 to 10	Yes	Yes	Yes	No	Yes	Yes	Don't know	Don't know	Agree	Agree	Neutral	Neutral	Agree	Agree	Agree	Neutral	Agree	Agree	Agree	Agree	Never attended	Never involved	Never attended	Never involved	Never involved.	Never	There were no zoonotic diseases outbreaks.	No	Yes	Don't know	Yes	No	Yes	No	Yes	No	No	No	Agree	Agree
79	23	Male	Nurse	MOH	Dzongkhag	Lhuentse	Diploma	3	1 to 5	Yes	Yes	Yes	No	Yes	Yes	Don't know	Don't know	Agree	Neutral	Neutral	Neutral	Agree	Neutral	Agree	Neutral	Agree	Agree	Neutral	Agree	In service	Once	Regional level	Once	Once	Sometimes	There were no zoonotic diseases outbreaks.	Yes	Yes	Yes	Yes	No	Yes	Don't know	Yes	No	Don't know	Yes	Agree	Agree
80	30	Male	Medical Doctor	MOH	Regional	Chhukha	Bachelors degree	5	1 to 5	Yes	Yes	No	No	Yes	Yes	No	No	Strongly agree	Agree	Agree	Neutral	Disagree	Neutral	Agree	Agree	Agree	Agree	Neutral	Agree	In service	Once	National level	More than once	Once	Rarely	Yes	Yes	Yes	Yes	Yes	Don't know	Yes	No	Yes	Don't know	No	Yes	Neutral	Strongly agree
81	25	Female	Health Assistant/Clinical Officer	MOH	Gewog	Pemagatshel	Diploma	2	1 to 5	Yes	Yes	Yes	No	Yes	Yes	No	Don't know	Agree	Agree	Neutral	Disagree	Neutral	Neutral	Agree	Neutral	Neutral	Neutral	Neutral	Agree	Never attended	Once	District level	Once	More than once	Sometimes	Yes	Yes	Yes	Yes	No	No	Yes	No	Yes	Yes	No	No	Agree	Agree
82	23	Male	Nurse	MOH	National	Thimphu	Diploma	<1	Below 1	Yes	Yes	Don't know	No	Yes	Don't know	Don't know	No	Agree	Agree	Disagree	Neutral	Agree	Disagree	Neutral	Disagree	Strongly agree	Agree	Neutral	Strongly agree	At a training institute	Once	National level	Once	Never involved.	Never	No	Yes	Yes	Yes	Don't know	Don't know	Yes	No	No	No	Don't know	Yes	Agree	Strongly agree
83	24	Male	Nurse	MOH	Dzongkhag	Bumthang	Bachelors degree	<1	Below 1	Yes	Yes	Yes	No	Yes	Yes	Don't know	Don't know	Strongly agree	Agree	Agree	Disagree	Agree	Disagree	Neutral	Disagree	Agree	Strongly agree	Neutral	Agree	Never attended	Never involved	Never attended	Never involved	Never involved.	Never	There were no zoonotic diseases outbreaks.	Yes	Yes	Yes	Don't know	Yes	No	No	Yes	No	No	No	Strongly agree	Strongly agree
84	52	Male	Health Assistant/Clinical Officer	MOH	Gewog	Sarpang	Certificate	30	Above 21	Yes	Yes	Don't know	Don't know	Don't know	Yes	Don't know	Don't know	Strongly agree	Neutral	Neutral	Disagree	Neutral	Neutral	Neutral	Neutral	Neutral	Agree	Disagree	Strongly agree	Never attended	Never involved	Never attended	More than once	More than once	Never	Yes	Yes	Yes	Yes	Don't know	No	Don't know	Don't know	Yes	Yes	No	Don't know	Strongly agree	Strongly agree
85	40	Male	Nurse	MOH	Regional	Sarpang	Diploma	16	16 to 20	Yes	Yes	Don't know	No	Yes	Yes	Don't know	Don't know	Agree	Agree	Agree	Disagree	Neutral	Neutral	Neutral	Neutral	Disagree	Agree	Neutral	Neutral	Never attended	Never involved	Never attended	Never involved	More than once	Never	No	Yes	Yes	Yes	No	Don't know	Yes	No	Yes	No	No	Yes	Strongly agree	Strongly agree
86	42	Male	Nurse	MOH	Regional	Mongar	Diploma	16	16 to 20	Yes	Yes	Yes	No	Yes	Yes	No	No	Strongly agree	Disagree	Disagree	Disagree	Agree	Agree	Neutral	Disagree	Agree	Agree	Agree	Agree	In service	Never involved	Never attended	Never involved	Never involved.	Never	No	No	Yes	Yes	Yes	No	Yes	No	Yes	Yes	No	Yes	Strongly agree	Strongly agree
87	30	Female	Nurse	MOH	Dzongkhag	Wangdue Phodrang	Diploma	6	6 to 10	Yes	Yes	Don't know	No	Yes	Yes	Don't know	Don't know	Strongly agree	Agree	Disagree	Neutral	Agree	Neutral	Agree	Agree	Agree	Strongly agree	Neutral	Agree	Never attended	Never involved	Never attended	Once	Once	Never	No	No	No	No	Don't know	Don't know	Yes	Don't know	Yes	Don't know	No	Don't know	Disagree	Strongly agree
88	29	Male	Nurse	MOH	Regional	Sarpang	Diploma	5	1 to 5	Yes	Yes	Yes	No	Yes	Yes	Don't know	Don't know	Agree	Strongly agree	Agree	Strongly disagree	Neutral	Neutral	Neutral	Strongly disagree	Strongly agree	Strongly agree	Neutral	Disagree	Never attended	Never involved	Never attended	Never involved	Never involved.	Rarely	There were no zoonotic diseases outbreaks.	No	Yes	Yes	Don't know	Don't know	Yes	Yes	Yes	Don't know	Don't know	Don't know	Agree	Agree
89	25	Female	Health Assistant/Clinical Officer	MOH	Gewog	Trongsa	Diploma	2	1 to 5	Yes	Yes	Yes	No	Yes	Yes	Don't know	Don't know	Strongly agree	Strongly agree	Agree	Neutral	Strongly agree	Neutral	Neutral	Neutral	Agree	Agree	Agree	Neutral	Never attended	Never involved	Never attended	Never involved	Never involved.	Never	No	Yes	Yes	Yes	Yes	Yes	Yes	No	Yes	No	No	No	Strongly agree	Strongly agree
90	44	Female	Nurse	MOH	Regional	Sarpang	Masters degree or above	20	16 to 20	Yes	Yes	Yes	No	Yes	Yes	No	No	Strongly agree	Strongly agree	Disagree	Neutral	Agree	Agree	Disagree	Strongly disagree	Strongly agree	Strongly agree	Strongly agree	Neutral	Never attended	Never involved	Never attended	Never involved	Never involved.	Sometimes	No	Yes	Yes	Yes	Yes	No	Yes	No	Yes	Yes	No	Yes	Strongly agree	Strongly agree
91	40	Male	Nurse	MOH	Gewog	Trashigang	Diploma	17	16 to 20	Yes	Yes	Yes	No	Yes	Yes	No	Don't know	Agree	Agree	Neutral	Neutral	Neutral	Neutral	Disagree	Disagree	Agree	Agree	Neutral	Agree	Never attended	Never involved	Never attended	Never involved	Never involved.	Rarely	No	No	Yes	Yes	Don't know	No	Yes	No	Yes	Don't know	Don't know	Yes	Agree	Agree
92	37	Male	Nurse	MOH	Gewog	Samdrup Jhongkhar	Diploma	9	6 to 10	Yes	Yes	No	No	Yes	Yes	Yes	Yes	Strongly agree	Agree	Neutral	Disagree	Neutral	Agree	Agree	Neutral	Agree	Agree	Agree	Neutral	In service	More than once	District level	More than once	Never involved.	Never	No	No	Yes	Yes	Yes	Don't know	Don't know	Don't know	Yes	Don't know	No	Yes	Strongly agree	Agree
93	51	Male	Health Assistant/Clinical Officer	MOH	Gewog	Bumthang	Certificate	27	Above 21	Yes	Yes	Yes	No	Yes	Yes	Don't know	Don't know	Strongly agree	Strongly agree	Strongly agree	Disagree	Agree	Neutral	Strongly agree	Agree	Strongly agree	Agree	Neutral	Agree	Never attended	Once	District level	Never involved	More than once	Sometimes	There were no zoonotic diseases outbreaks.	Yes	Yes	Yes	No	No	Yes	No	Yes	Yes	No	No	Strongly agree	Strongly agree
94	30	Female	Nurse	MOH	Dzongkhag	Chhukha	Diploma	7	6 to 10	Yes	Yes	Don't know	Don't know	Don't know	Yes	Don't know	Don't know	Neutral	Agree	Agree	Disagree	Agree	Neutral	Agree	Disagree	Agree	Neutral	Neutral	Neutral	Never attended	Once	District level	Never involved	More than once	Never	No	No	Don't know	Don't know	Don't know	Don't know	Yes	Yes	Yes	Don't know	Don't know	Don't know	Strongly agree	Strongly agree
95	31	Female	Medical Doctor	MOH	National	Thimphu	Masters degree or above	7	6 to 10	Yes	Yes	Yes	No	Don't know	Yes	Don't know	Don't know	Agree	Strongly agree	Neutral	Neutral	Neutral	Agree	Agree	Neutral	Strongly agree	Strongly agree	Agree	Neutral	Never attended	Once	District level	Never involved	Never involved.	Never	No	No	Yes	Yes	Don't know	No	Yes	No	Yes	Don't know	No	Don't know	Strongly agree	Strongly agree
96	56	Male	Health Assistant/Clinical Officer	MOH	Dzongkhag	Sarpang	Certificate	36	Above 21	Yes	Yes	Yes	Yes	Yes	Yes	Don't know	Don't know	Strongly agree	Agree	Neutral	Strongly disagree	Agree	Neutral	Neutral	Neutral	Strongly agree	Agree	Neutral	Agree	Never attended	Never involved	Never attended	Never involved	Never involved.	Never	There were no zoonotic diseases outbreaks.	Yes	Yes	Yes	Don't know	Don't know	Don't know	Don't know	Yes	Yes	Don't know	Don't know	Strongly agree	Strongly agree
97	36	Female	Nurse	MOH	Regional	Mongar	Diploma	11	11 to 15	Yes	Yes	Yes	No	Don't know	Yes	Don't know	Don't know	Strongly agree	Strongly agree	Neutral	Strongly disagree	Neutral	Neutral	Neutral	Strongly disagree	Strongly agree	Strongly agree	Neutral	Neutral	Never attended	Never involved	Never attended	Never involved	Never involved.	Never	No	No	Yes	Yes	Don't know	Don't know	Yes	Don't know	Yes	Don't know	Don't know	No	Strongly agree	Strongly agree
98	55	Male	Health Assistant/Clinical Officer	MOH	Gewog	Zhemgang	Certificate	34	Above 21	Yes	Don't know	Yes	No	Yes	Yes	No	No	Agree	Neutral	Disagree	Disagree	Agree	Agree	Disagree	Agree	Agree	Agree	Agree	Agree	At a training institute	More than once	District level	More than once	More than once	Always	Yes	Yes	Yes	Yes	Yes	No	Yes	Don't know	Yes	Don't know	No	No	Agree	Agree
99	28	Male	Nurse	MOH	Gewog	Wangdue Phodrang	Diploma	7	6 to 10	Yes	Yes	Don't know	No	Yes	Yes	No	No	Strongly agree	Strongly agree	Agree	Strongly disagree	Agree	Neutral	Agree	Disagree	Agree	Strongly agree	Neutral	Agree	Never attended	Never involved	District level	Once	Once	Rarely	No	Yes	Yes	Yes	No	Don't know	Yes	No	Yes	Don't know	No	No	Strongly agree	Strongly agree
100	44	Male	Health Assistant/Clinical Officer	MOH	Gewog	Trashigang	Certificate	17	16 to 20	Yes	Yes	Yes	No	Yes	Yes	Don't know	Don't know	Strongly agree	Agree	Neutral	Strongly disagree	Neutral	Neutral	Neutral	Disagree	Strongly agree	Agree	Neutral	Strongly agree	Never attended	Never involved	Never attended	Never involved	Never involved.	Sometimes	No	No	Yes	Yes	Yes	No	Yes	Don't know	Yes	No	No	Yes	Strongly agree	Strongly agree
101	35	Male	Nurse	MOH	Dzongkhag	Zhemgang	Diploma	10	6 to 10	Yes	Yes	No	No	Yes	No	Yes	No	Agree	Strongly agree	Agree	Neutral	Disagree	Strongly agree	Agree	Disagree	Strongly agree	Strongly agree	Agree	Strongly agree	Never attended	Once	Regional level	More than once	More than once	Sometimes	No	Yes	Yes	Yes	No	No	No	No	Yes	No	No	No	Agree	Strongly agree
102	22	Female	Health Assistant/Clinical Officer	MOH	Gewog	Trashigang	Diploma	<1	Below 1	Yes	Yes	Yes	No	Yes	Yes	No	Don't know	Strongly agree	Agree	Neutral	Neutral	Agree	Agree	Neutral	Neutral	Agree	Strongly agree	Agree	Agree	Never attended	Never involved	Never attended	Never involved	Never involved.	Never	There were no zoonotic diseases outbreaks.	Yes	Yes	Don't know	Yes	Don't know	Yes	No	Yes	Don't know	No	No	Strongly agree	Strongly agree
103	47	Male	Medical Doctor	MOH	Dzongkhag	Chhukha	Certificate	23	Above 21	Yes	Yes	Yes	Yes	Yes	Yes	No	No	Strongly agree	Strongly agree	Strongly agree	Disagree	Strongly disagree	Agree	Agree	Agree	Agree	Agree	Agree	Strongly agree	In service	More than once	International level	More than once	More than once	Always	No	Yes	Yes	Yes	Yes	No	No	Yes	Yes	Yes	No	No	Strongly agree	Strongly agree
104	31	Male	Health Assistant/Clinical Officer	MOH	Gewog	Chhukha	Certificate	7	6 to 10	Yes	Yes	Yes	No	Yes	Yes	Don't know	Don't know	Agree	Neutral	Neutral	Neutral	Agree	Agree	Neutral	Neutral	Agree	Agree	Neutral	Neutral	Never attended	Never involved	Never attended	Never involved	Once	Rarely	There were no zoonotic diseases outbreaks.	Yes	Yes	Yes	Don't know	No	Yes	No	Yes	Don't know	No	No	Agree	Agree
105	27	Female	Nurse	MOH	Gewog	Samdrup Jhongkhar	Diploma	3	1 to 5	Yes	Yes	Yes	No	Yes	Yes	No	No	Strongly agree	Strongly agree	Neutral	Neutral	Neutral	Neutral	Disagree	Disagree	Agree	Strongly agree	Disagree	Neutral	Never attended	Never involved	Never attended	Never involved	Never involved.	Sometimes	There were no zoonotic diseases outbreaks.	No	Yes	No	No	No	Yes	No	Don't know	No	No	No	Strongly agree	Strongly agree
106	28	Female	Health Assistant/Clinical Officer	MOH	Gewog	Trongsa	Diploma	4	1 to 5	Yes	Yes	Don't know	Don't know	Don't know	Yes	Don't know	Don't know	Agree	Agree	Neutral	Disagree	Neutral	Neutral	Agree	Disagree	Agree	Neutral	Neutral	Agree	Never attended	Never involved	Never attended	Never involved	Once	Never	No	Yes	No	Don't know	Don't know	Don't know	Don't know	No	Yes	Don't know	No	Don't know	Neutral	Agree
107	43	Male	Nurse	MOH	Dzongkhag	Tsirang	Diploma	16	16 to 20	Yes	Yes	Yes	No	Yes	Yes	Don't know	Don't know	Strongly agree	Strongly agree	Neutral	Neutral	Neutral	Neutral	Agree	Neutral	Strongly agree	Strongly agree	Neutral	Neutral	Never attended	Never involved	Never attended	Never involved	Never involved.	Never	Yes	No	Yes	No	Don't know	No	Yes	No	Yes	No	No	Yes	Strongly agree	Strongly agree
108	48	Male	Health Assistant/Clinical Officer	MOH	Gewog	Trongsa	Certificate	25	Above 21	Yes	Yes	Don't know	Yes	Yes	Don't know	No	No	Disagree	Agree	Neutral	Disagree	Neutral	Agree	Disagree	Agree	Disagree	Neutral	Agree	Agree	Never attended	Never involved	Never attended	Never involved	Never involved.	Never	No	No	Yes	No	No	No	No	No	Don't know	Don't know	No	No	Disagree	Neutral
109	47	Male	Health Assistant/Clinical Officer	MOH	Gewog	Trongsa	Certificate	22	Above 21	Yes	Yes	Yes	No	No	Yes	Don't know	Don't know	Agree	Agree	Neutral	Neutral	Neutral	Neutral	Neutral	Neutral	Neutral	Agree	Neutral	Agree	Never attended	Never involved	Never attended	Never involved	Never involved.	Never	No	No	No	Yes	Don't know	Don't know	Yes	Yes	Yes	Don't know	No	No	Agree	Agree
110	43	Female	Health Assistant/Clinical Officer	MOH	Gewog	Paro	Bachelors degree	22	Above 21	Yes	Yes	Yes	No	Yes	Yes	No	No	Strongly agree	Agree	Neutral	Neutral	Agree	Neutral	Neutral	Neutral	Disagree	Strongly agree	Neutral	Neutral	Never attended	Never involved	Never attended	Never involved	Never involved.	Rarely	There were no zoonotic diseases outbreaks.	No	Yes	Yes	Don't know	No	Yes	No	Yes	Yes	No	No	Strongly agree	Strongly agree
111	29	Male	Medical Doctor	MOH	Dzongkhag	Chhukha	Bachelors degree	3	1 to 5	Yes	Yes	Yes	No	Yes	Yes	Don't know	No	Strongly agree	Agree	Agree	Disagree	Agree	Disagree	Agree	Disagree	Agree	Agree	Neutral	Agree	Never attended	Never involved	Never attended	Never involved	Never involved.	Never	There were no zoonotic diseases outbreaks.	Yes	Yes	Yes	Don't know	No	Yes	No	Yes	Don't know	No	Yes	Strongly agree	Strongly agree
112	30	Male	Medical laboratory	MOH	Regional	Sarpang	Bachelors degree	7	6 to 10	Yes	Yes	Don't know	No	Yes	Yes	No	No	Strongly agree	Strongly agree	Neutral	Disagree	Agree	Disagree	Neutral	Disagree	Strongly agree	Strongly agree	Agree	Strongly disagree	Never attended	More than once	National level	More than once	More than once	Never	There were no zoonotic diseases outbreaks.	No	Yes	No	No	Don't know	Yes	No	No	No	No	Yes	Strongly agree	Strongly agree
113	43	Male	Medical Doctor	MOH	National	Thimphu	Masters degree or above	11	11 to 15	Yes	Yes	Yes	No	Don't know	Yes	No	No	Agree	Strongly agree	Strongly agree	Strongly disagree	Neutral	Agree	Agree	Neutral	Strongly agree	Strongly agree	Strongly agree	Neutral	Never attended	Never involved	Never attended	Never involved	Never involved.	Never	No	Yes	Yes	Yes	Don't know	No	Yes	No	Yes	Don't know	No	Yes	Strongly agree	Strongly agree
114	26	Female	Health Assistant/Clinical Officer	MOH	Gewog	Zhemgang	Diploma	3	1 to 5	Yes	Yes	Don't know	Don't know	Don't know	Don't know	Don't know	Don't know	Agree	Neutral	Neutral	Disagree	Neutral	Neutral	Neutral	Neutral	Agree	Agree	Neutral	Neutral	Never attended	More than once	District level	Once	More than once	Sometimes	There were no zoonotic diseases outbreaks.	Yes	Yes	Yes	Yes	No	Yes	No	Yes	No	No	No	Agree	Strongly agree
115	33	Male	Medical Doctor	MOH	Dzongkhag	Chhukha	Masters degree or above	3	1 to 5	Yes	Yes	Yes	No	Yes	Yes	Don't know	Don't know	Agree	Agree	Agree	Disagree	Agree	Neutral	Agree	Disagree	Agree	Agree	Neutral	Disagree	Never attended	Once	Never attended	Never involved	Once	Rarely	No	Yes	Yes	Yes	No	Yes	Yes	No	No	No	No	Yes	Strongly agree	Strongly agree
116	45	Male	Health Assistant/Clinical Officer	MOH	Gewog	Sarpang	Bachelors degree	27	Above 21	Yes	Yes	No	No	Yes	Yes	No	No	Strongly agree	Agree	Agree	Disagree	Agree	Agree	Agree	Disagree	Strongly agree	Strongly agree	Agree	Disagree	Never attended	Never involved	Never attended	Never involved	Never involved.	Rarely	Yes	Yes	Yes	Yes	Yes	No	Yes	Yes	Yes	Yes	No	No	Agree	Strongly agree
117	44	Male	Health Assistant/Clinical Officer	MOH	Gewog	Trashigang	Certificate	21	Above 21	Yes	Yes	Yes	No	Yes	Yes	No	Yes	Agree	Strongly agree	Neutral	Strongly disagree	Neutral	Neutral	Agree	Agree	Strongly agree	Strongly agree	Neutral	Agree	At a training institute	More than once	District level	More than once	Never involved.	Never	No	Yes	Yes	Yes	Yes	No	Yes	Yes	Yes	Yes	No	Yes	Strongly agree	Strongly agree
118	25	Female	Nurse	MOH	Regional	Sarpang	Bachelors degree	25	Above 21	Yes	Yes	Yes	No	Yes	Yes	No	No	Strongly agree	Neutral	Neutral	Agree	Neutral	Agree	Disagree	Neutral	Agree	Strongly agree	Neutral	Neutral	Never attended	Never involved	Never attended	Never involved	Once	Never	No	Yes	Yes	Yes	No	Don't know	No	Don't know	Yes	No	No	No	Agree	Strongly agree
119	38	Male	Health Assistant/Clinical Officer	MOH	Gewog	Tsirang	Certificate	17	16 to 20	Yes	Yes	Yes	No	Yes	Yes	Don't know	Don't know	Agree	Strongly agree	Neutral	Disagree	Neutral	Disagree	Agree	Neutral	Strongly agree	Agree	Neutral	Neutral	Never attended	Never involved	Never attended	Never involved	Never involved.	Never	No	Yes	No	Yes	No	Don't know	Don't know	Don't know	Yes	Don't know	No	Don't know	Strongly agree	Strongly agree
120	39	Female	Health Assistant/Clinical Officer	MOH	Dzongkhag	Thimphu	Certificate	17	16 to 20	Yes	Yes	Yes	Don't know	Don't know	Yes	No	No	Agree	Strongly agree	Neutral	Neutral	Neutral	Agree	Disagree	Agree	Strongly agree	Neutral	Disagree	Agree	In service	More than once	District level	Once	Once	Sometimes	No	Yes	Yes	No	Yes	Yes	Yes	No	Yes	No	No	No	Agree	Agree
121	33	Male	Nurse	MOH	National	Sarpang	Diploma	9	6 to 10	Yes	Yes	No	No	Yes	Yes	Don't know	Yes	Strongly agree	Strongly agree	Agree	Strongly disagree	Agree	Neutral	Agree	Disagree	Disagree	Strongly agree	Disagree	Strongly agree	Never attended	Never involved	Never attended	Never involved	More than once	Never	No	Yes	Yes	Yes	Don't know	No	Yes	No	Yes	No	No	Yes	Strongly agree	Strongly agree
122	35	Female	Nurse	MOH	Dzongkhag	Tsirang	Diploma	13	11 to 15	Yes	Yes	Yes	Don't know	Yes	Yes	Don't know	Don't know	Agree	Strongly agree	Neutral	Neutral	Neutral	Neutral	Neutral	Neutral	Strongly agree	Strongly agree	Neutral	Neutral	Never attended	Never involved	Never attended	Never involved	Never involved.	Never	No	Yes	Yes	Don't know	Don't know	Don't know	Don't know	Don't know	Yes	Don't know	Don't know	Don't know	Strongly agree	Strongly agree
123	50	Male	Medical Doctor	MOH	Regional	Sarpang	Masters degree or above	23	Above 21	Yes	Yes	No	No	Yes	Yes	No	No	Strongly agree	Agree	Neutral	Disagree	Agree	Agree	Disagree	Agree	Strongly agree	Strongly agree	Agree	Neutral	Never attended	Never involved	Never attended	Once	More than once	Never	No	Yes	Yes	Yes	Yes	Don't know	Yes	No	Yes	Yes	No	Yes	Strongly agree	Strongly agree
124	32	Female	Medical Doctor	MOH	Gewog	Chhukha	Bachelors degree	<1	Below 1	Yes	Yes	No	No	No	Yes	No	Don't know	Strongly agree	Agree	Strongly agree	Disagree	Agree	Neutral	Agree	Agree	Agree	Strongly agree	Neutral	Agree	Never attended	Once	National level	Never involved	Never involved.	Sometimes	There were no zoonotic diseases outbreaks.	No	Yes	Yes	Don't know	No	Yes	No	Yes	No	No	Yes	Strongly agree	Strongly agree
125	56	Male	Medical Doctor	MOH	National	Thimphu	Masters degree or above	30	Above 21	Yes	Yes	Don't know	No	Yes	Yes	Don't know	Don't know	Strongly agree	Strongly agree	Agree	Disagree	Agree	Neutral	Neutral	Disagree	Agree	Strongly agree	Neutral	Neutral	Never attended	Once	National level	Never involved	Never involved.	Never	No	No	Yes	Yes	Don't know	Don't know	Yes	Don't know	Yes	Don't know	No	Yes	Strongly agree	Strongly agree
126	22	Male	Health Assistant/Clinical Officer	MOH	Gewog	Trashi Yangtse	Diploma	<1	Below 1	Yes	Yes	Yes	No	Yes	Yes	Don't know	Don't know	Strongly agree	Strongly agree	Neutral	Disagree	Disagree	Agree	Neutral	Disagree	Agree	Strongly agree	Disagree	Agree	Never attended	Never involved	Never attended	Never involved	Never involved.	Never	No	Yes	Yes	Yes	Yes	No	Yes	No	Yes	No	No	Yes	Strongly agree	Strongly agree
127	31	Male	Nurse	MOH	National	Thimphu	Bachelors degree	6	6 to 10	Yes	Yes	Yes	No	Yes	Yes	No	No	Strongly agree	Strongly agree	Strongly agree	Disagree	Agree	Strongly disagree	Neutral	Disagree	Strongly agree	Agree	Neutral	Neutral	In service	Once	National level	Never involved	Never involved.	Never	No	Yes	Yes	Yes	Yes	Don't know	Yes	Don't know	No	Yes	No	Don't know	Strongly agree	Strongly agree
128	40	Female	Medical laboratory	MOH	Regional	Sarpang	Certificate	16	16 to 20	Yes	Yes	Yes	No	No	Yes	Don't know	No	Agree	Agree	Disagree	Neutral	Neutral	Neutral	Disagree	Neutral	Agree	Neutral	Neutral	Agree	At a training institute	Never involved	Never attended	Never involved	More than once	Rarely	No	No	No	Don't know	Don't know	Don't know	No	Don't know	No	Don't know	No	No	Neutral	Neutral
129	33	Female	Nurse	MOH	Dzongkhag	Chhukha	Bachelors degree	5	1 to 5	Yes	Yes	Yes	No	Don't know	Yes	Don't know	Don't know	Agree	Agree	Neutral	Neutral	Neutral	Neutral	Neutral	Disagree	Agree	Agree	Neutral	Neutral	Never attended	Never involved	Never attended	Never involved	Never involved.	Never	No	Yes	Yes	Yes	Don't know	Don't know	Yes	Don't know	Don't know	Don't know	No	Yes	Agree	Strongly agree
130	32	Female	Health Assistant/Clinical Officer	MOH	Gewog	Wangdue Phodrang	Certificate	10	6 to 10	Yes	Yes	Yes	No	Yes	Yes	No	Don't know	Neutral	Strongly agree	Agree	Neutral	Neutral	Neutral	Neutral	Agree	Neutral	Neutral	Agree	Agree	Never attended	More than once	District level	More than once	Once	Sometimes	No	Yes	Yes	Yes	No	No	Yes	Yes	Yes	No	No	Yes	Agree	Neutral
131	47	Male	Health Assistant/Clinical Officer	MOH	Gewog	Zhemgang	Certificate	25	Above 21	Yes	Yes	Yes	No	Yes	Yes	No	No	Strongly agree	Agree	Agree	Disagree	Strongly agree	Neutral	Agree	Disagree	Strongly agree	Strongly agree	Neutral	Neutral	In service	Once	District level	Never involved	More than once	Never	Yes	Yes	Yes	Yes	Yes	No	Yes	No	Yes	Yes	No	Yes	Strongly agree	Strongly agree
132	27	Female	Health Assistant/Clinical Officer	MOH	Gewog	Zhemgang	Diploma	4	1 to 5	Yes	Yes	Yes	No	Don't know	Yes	Don't know	Don't know	Agree	Strongly agree	Neutral	Strongly disagree	Agree	Neutral	Neutral	Neutral	Agree	Agree	Neutral	Neutral	At a training institute	More than once	District level	More than once	More than once	Never	No	Yes	Yes	Yes	Yes	Yes	Yes	No	Yes	No	No	Yes	Strongly agree	Strongly agree
133	52	Male	Nurse	MOH	Regional	Sarpang	Masters degree or above	23	Above 21	Yes	Yes	No	No	Yes	Yes	No	No	Strongly agree	Strongly agree	Agree	Strongly disagree	Strongly agree	Neutral	Agree	Disagree	Agree	Agree	Neutral	Disagree	Never attended	More than once	Never attended	Never involved	Once	Rarely	No	Yes	No	Yes	No	Yes	No	No	Yes	Yes	No	No	Agree	Strongly agree
134	32	Male	Medical laboratory	MOH	Regional	Sarpang	Bachelors degree	3	1 to 5	Yes	Yes	Yes	Yes	Yes	Yes	Don't know	Don't know	Strongly agree	Agree	Neutral	Disagree	Agree	Agree	Neutral	Agree	Agree	Agree	Agree	Agree	At a training institute	More than once	National level	Once	More than once	Sometimes	No	Yes	No	Yes	No	No	Yes	Yes	Don't know	No	No	No	Agree	Agree
135	27	Male	Medical laboratory	MOH	Dzongkhag	Trashigang	Diploma	3	1 to 5	Yes	Yes	Yes	Yes	Yes	Yes	Yes	No	Strongly agree	Strongly agree	Agree	Neutral	Agree	Agree	Agree	Neutral	Agree	Agree	Agree	Neutral	At school	Once	National level	Once	Once	Rarely	There were no zoonotic diseases outbreaks.	Yes	Yes	Yes	Don't know	No	Yes	Yes	No	No	No	Yes	Agree	Agree
136	33	Male	Health Assistant/Clinical Officer	MOH	Gewog	Samtse	Certificate	12	11 to 15	Don't know	Don't know	Don't know	Don't know	Don't know	Don't know	Don't know	Don't know	Neutral	Strongly agree	Strongly agree	Neutral	Neutral	Neutral	Agree	Disagree	Agree	Neutral	Neutral	Neutral	Never attended	Once	Never attended	Once	Once	Never	No	Yes	Yes	Yes	Don't know	Don't know	Yes	Don't know	Yes	Don't know	Don't know	Don't know	Agree	Strongly agree
137	23	Male	Nurse	MOH	Gewog	Samdrup Jhongkhar	Diploma	<1	Below 1	Yes	Yes	Yes	Don't know	Yes	Yes	Don't know	Don't know	Agree	Neutral	Disagree	Neutral	Disagree	Neutral	Disagree	Neutral	Agree	Neutral	Agree	Agree	Never attended	Never involved	Never attended	Never involved	Never involved.	Rarely	No	No	Yes	No	Don't know	Yes	Yes	Don't know	Yes	No	Don't know	Don't know	Agree	Strongly agree
138	23	Male	Medical laboratory	MOH	Gewog	Samdrup Jhongkhar	Diploma	<1	Below 1	Yes	Yes	Yes	Yes	Yes	Yes	Don't know	Don't know	Agree	Strongly agree	Strongly agree	Agree	Strongly agree	Agree	Agree	Strongly agree	Agree	Strongly agree	Agree	Agree	Never attended	Never involved	Never attended	Never involved	Never involved.	Sometimes	There were no zoonotic diseases outbreaks.	No	Yes	Yes	Yes	No	Yes	Yes	Yes	Yes	Yes	Yes	Strongly agree	Strongly agree
139	31	Female	Medical Doctor	MOH	Dzongkhag	Chhukha	Bachelors degree	3	1 to 5	Yes	Yes	Yes	No	Yes	Yes	Don't know	Don't know	Strongly agree	Agree	Agree	Neutral	Agree	Agree	Neutral	Disagree	Strongly agree	Agree	Neutral	Disagree	Never attended	More than once	Never attended	Once	More than once	Rarely	Yes	Yes	Yes	Yes	Yes	No	Yes	No	Yes	Don't know	No	Yes	Strongly agree	Strongly agree
140	38	Male	Medical Doctor	MOH	Gewog	Chhukha	Bachelors degree	10	6 to 10	Yes	Yes	Yes	No	Yes	Yes	No	No	Strongly agree	Strongly agree	Agree	Disagree	Strongly agree	Disagree	Strongly agree	Disagree	Strongly agree	Strongly agree	Neutral	Neutral	Never attended	Never involved	Never attended	Once	More than once	Never	Yes	Yes	Yes	Yes	Yes	No	Yes	No	Don't know	Don't know	No	Yes	Strongly agree	Strongly agree
141	35	Female	Nurse	MOH	Gewog	Chhukha	Diploma	11	11 to 15	Yes	Yes	Yes	No	Yes	Yes	Don't know	Don't know	Strongly agree	Agree	Neutral	Disagree	Neutral	Disagree	Strongly agree	Strongly disagree	Strongly agree	Strongly agree	Disagree	Neutral	Never attended	Never involved	Never attended	Never involved	More than once	Sometimes	No	No	Yes	Yes	Yes	Don't know	Yes	No	Yes	Yes	No	No	Strongly agree	Strongly agree
142	29	Female	Nurse	MOH	Dzongkhag	Sarpang	Diploma	4	1 to 5	Yes	Yes	Yes	Don't know	Yes	Yes	Don't know	Don't know	Strongly agree	Agree	Agree	Disagree	Neutral	Disagree	Agree	Agree	Agree	Agree	Agree	Agree	Never attended	Once	District level	Once	Once	Sometimes	No	No	Yes	Don't know	Don't know	Yes	Yes	Yes	Yes	Yes	Don't know	No	Agree	Agree
143	34	Female	Nurse	MOH	Dzongkhag	Paro	Diploma	10	6 to 10	Yes	Yes	Yes	No	Yes	Yes	No	No	Strongly agree	Strongly agree	Agree	Disagree	Strongly agree	Neutral	Agree	Neutral	Strongly agree	Agree	Neutral	Neutral	Never attended	Once	Never attended	Never involved	Never involved.	Sometimes	No	No	Yes	Yes	Yes	No	Yes	No	Yes	No	No	No	Strongly agree	Strongly agree
144	44	Female	Nurse	MOH	Dzongkhag	Wangdue Phodrang	Bachelors degree	22	Above 21	Yes	Yes	Yes	No	Yes	Yes	Don't know	Yes	Strongly agree	Agree	Neutral	Neutral	Strongly agree	Agree	Neutral	Disagree	Agree	Strongly agree	Disagree	Neutral	At a training institute	More than once	District level	More than once	More than once	Rarely	No	No	Yes	Yes	Yes	No	Yes	No	Yes	Yes	No	Yes	Strongly agree	Strongly agree
145	32	Male	Medical laboratory	MOH	Regional	Sarpang	Bachelors degree	8	6 to 10	Yes	Yes	Yes	No	Yes	Yes	No	No	Strongly agree	Strongly agree	Disagree	Disagree	Disagree	Agree	Strongly disagree	Disagree	Disagree	Agree	Neutral	Agree	Never attended	Once	District level	More than once	More than once	Sometimes	No	Yes	Yes	Yes	Yes	No	Yes	No	Yes	No	No	Yes	Agree	Strongly agree
146	37	Male	Health Assistant/Clinical Officer	MOH	Gewog	Thimphu	Certificate	11	11 to 15	Don't know	Don't know	Don't know	No	No	Don't know	Don't know	Don't know	Strongly agree	Strongly agree	Disagree	Disagree	Strongly disagree	Strongly agree	Disagree	Disagree	Strongly agree	Strongly agree	Agree	Strongly agree	At a training institute	Once	Gewog level	Once	Once	Never	No	No	Yes	Yes	Yes	No	Yes	No	Yes	No	No	No	Strongly agree	Strongly agree
147	33	Female	Nurse	MOH	Regional	Mongar	Diploma	6	6 to 10	Yes	Yes	Don't know	Don't know	Yes	Yes	Don't know	Don't know	Strongly agree	Strongly agree	Agree	Neutral	Agree	Neutral	Strongly agree	Neutral	Disagree	Agree	Neutral	Agree	Never attended	Never involved	Never attended	Never involved	Never involved.	Never	No	No	Yes	Don't know	Don't know	Don't know	Yes	Yes	No	Don't know	No	No	Strongly agree	Strongly agree
148	30	Male	Nurse	MOH	Gewog	Samdrup Jhongkhar	Certificate	8	6 to 10	Yes	Yes	Yes	No	No	Yes	No	No	Strongly agree	Neutral	Agree	Neutral	Neutral	Agree	Neutral	Neutral	Disagree	Agree	Neutral	Agree	Never attended	Never involved	Never attended	Never involved	Never involved.	Never	There were no zoonotic diseases outbreaks.	No	Yes	No	No	No	Yes	No	No	Yes	No	Yes	Strongly agree	Strongly agree
149	27	Male	Health Assistant/Clinical Officer	MOH	Dzongkhag	Samdrup Jhongkhar	Diploma	1	1 to 5	Yes	Yes	Yes	No	Yes	Yes	Don't know	Don't know	Strongly agree	Neutral	Neutral	Disagree	Agree	Disagree	Agree	Neutral	Strongly agree	Strongly agree	Neutral	Agree	In service	Once	District level	Once	Once	Rarely	No	Yes	Yes	Yes	Yes	No	Yes	No	Yes	No	No	No	Strongly agree	Strongly agree
150	35	Female	Nurse	MOH	National	Thimphu	Bachelors degree	11	11 to 15	Yes	Yes	No	No	Yes	Yes	No	No	Strongly agree	Strongly agree	Agree	Neutral	Neutral	Agree	Disagree	Neutral	Agree	Strongly agree	Neutral	Agree	Never attended	Never involved	Never attended	Never involved	Never involved.	Never	No	No	Yes	Yes	Don't know	Don't know	Yes	No	Yes	No	Don't know	No	Agree	Strongly agree
151	33	Female	Medical Doctor	MOH	Gewog	Zhemgang	Bachelors degree	3	1 to 5	Yes	Yes	No	No	Yes	Yes	Yes	No	Strongly agree	Neutral	Strongly agree	Disagree	Agree	Neutral	Strongly agree	Disagree	Neutral	Agree	Neutral	Strongly agree	Never attended	More than once	Gewog level	More than once	More than once	Sometimes	No	Yes	Yes	Yes	Don't know	Yes	Yes	Don't know	Yes	Yes	No	No	Agree	Strongly agree
152	49	Female	Nurse	MOH	Regional	Sarpang	Certificate	27	Above 21	Don't know	Don't know	Yes	No	Yes	Yes	Don't know	No	Agree	Neutral	Neutral	Neutral	Disagree	Neutral	Neutral	Neutral	Agree	Agree	Neutral	Agree	In service	More than once	Regional level	Once	More than once	Rarely	No	Yes	Yes	Yes	Don't know	Don't know	Yes	Yes	Yes	Don't know	No	Yes	Agree	Neutral
153	36	Male	Medical Doctor	MOH	Dzongkhag	Paro	Bachelors degree	10	6 to 10	Yes	Yes	Yes	No	Yes	Yes	No	No	Strongly agree	Agree	Neutral	Disagree	Agree	Agree	Neutral	Disagree	Agree	Strongly agree	Agree	Strongly agree	Never attended	Never involved	Never attended	Never involved	Never involved.	Never	No	No	Yes	Yes	Yes	No	Yes	No	Yes	Yes	No	Yes	Strongly agree	Strongly agree
154	32	Male	Nurse	MOH	Gewog	Trashigang	Diploma	7	6 to 10	Yes	Yes	Don't know	Don't know	Don't know	Yes	Don't know	Don't know	Neutral	Neutral	Neutral	Neutral	Neutral	Neutral	Neutral	Neutral	Strongly agree	Neutral	Neutral	Neutral	Never attended	Never involved	Never attended	Never involved	Never involved.	Never	Yes	Yes	No	Yes	Don't know	Don't know	Don't know	Don't know	Yes	Don't know	No	No	Agree	Agree
155	51	Male	Health Assistant/Clinical Officer	MOH	Gewog	Chhukha	Certificate	25	Above 21	Yes	Yes	Yes	Yes	Yes	Yes	Yes	Don't know	Strongly agree	Strongly agree	Agree	Disagree	Strongly agree	Disagree	Strongly agree	Disagree	Strongly agree	Strongly agree	Neutral	Strongly agree	Never attended	Never involved	Never attended	Never involved	Never involved.	Never	No	Yes	No	Yes	Don't know	Don't know	Yes	Don't know	Yes	Yes	No	Don't know	Strongly agree	Strongly agree
156	33	Female	Nurse	MOH	National	Thimphu	Diploma	10	6 to 10	Yes	Yes	Yes	No	Yes	Yes	Don't know	No	Agree	Strongly agree	Neutral	Neutral	Agree	Neutral	Agree	Disagree	Disagree	Agree	Neutral	Neutral	Never attended	Never involved	Never attended	Never involved	Once	Rarely	No	Yes	Yes	No	Don't know	Don't know	Yes	Don't know	Yes	Yes	Don't know	Yes	Strongly agree	Strongly agree
157	26	Female	Nurse	MOH	National	Thimphu	Diploma	4	1 to 5	Yes	Yes	Yes	No	Yes	Yes	Don't know	Don't know	Agree	Agree	Neutral	Neutral	Neutral	Neutral	Neutral	Neutral	Agree	Agree	Neutral	Neutral	Never attended	Never involved	Never attended	Never involved	Never involved.	Never	No	No	Yes	Yes	Yes	Don't know	Yes	Don't know	Yes	Don't know	Don't know	Don't know	Strongly agree	Strongly agree
158	30	Male	Medical Doctor	MOH	Dzongkhag	Samtse	Bachelors degree	3	1 to 5	Yes	Yes	Don't know	No	Yes	Yes	Yes	No	Strongly agree	Agree	Agree	Strongly disagree	Agree	Disagree	Neutral	Disagree	Strongly agree	Strongly agree	Neutral	Disagree	Never attended	Never involved	Never attended	Never involved	Never involved.	Never	Yes	Yes	Yes	Yes	Yes	No	Yes	No	Yes	Don't know	No	Yes	Strongly agree	Strongly agree
159	30	Male	Nurse	MOH	Regional	Sarpang	Diploma	5	1 to 5	Yes	Yes	Yes	Yes	Yes	Yes	Don't know	No	Agree	Strongly agree	Agree	Disagree	Neutral	Neutral	Agree	Agree	Strongly agree	Disagree	Neutral	Agree	Never attended	Never involved	Never attended	Never involved	Never involved.	Always	No	Yes	Yes	Yes	No	No	Yes	No	Yes	No	No	Yes	Strongly agree	Strongly agree
160	36	Female	Nurse	MOH	Dzongkhag	Chhukha	Diploma	12	11 to 15	Yes	Yes	Yes	No	Yes	Yes	Don't know	No	Agree	Strongly agree	Agree	Disagree	Agree	Neutral	Disagree	Agree	Neutral	Strongly agree	Neutral	Neutral	At a training institute	Never involved	District level	Never involved	More than once	Sometimes	Yes	Yes	Yes	Yes	Don't know	No	Yes	Don't know	Yes	No	No	No	Agree	Strongly agree
161	30	Male	Health Assistant/Clinical Officer	MOH	Gewog	Trashi Yangtse	Diploma	<1	Below 1	Yes	Yes	Yes	No	Don't know	Yes	Yes	Yes	Strongly agree	Strongly agree	Agree	Disagree	Neutral	Neutral	Strongly agree	Agree	Neutral	Disagree	Neutral	Disagree	Never attended	Never involved	Never attended	Never involved	Never involved.	Never	No	No	Yes	Yes	Yes	Yes	Yes	No	Yes	Don't know	Don't know	Don't know	Strongly agree	Strongly agree
162	33	Male	Health Assistant/Clinical Officer	MOH	Gewog	Punakha	Certificate	10	6 to 10	Yes	Yes	Yes	No	Yes	Yes	Don't know	Don't know	Agree	Strongly agree	Agree	Strongly disagree	Neutral	Neutral	Neutral	Strongly disagree	Agree	Agree	Agree	Agree	Never attended	Never involved	Never attended	Never involved	Never involved.	Never	No	Yes	No	Yes	No	Don't know	Yes	Don't know	Yes	Don't know	Don't know	No	Agree	Agree
163	28	Male	Medical Doctor	MOH	Regional	Sarpang	Bachelors degree	2	1 to 5	Yes	Yes	No	No	Yes	Yes	No	Don't know	Strongly agree	Strongly agree	Agree	Disagree	Agree	Neutral	Agree	Disagree	Neutral	Strongly agree	Neutral	Neutral	Never attended	Never involved	Never attended	Never involved	Once	Rarely	Yes	Yes	Yes	Yes	Don't know	No	Yes	No	Yes	Don't know	No	Yes	Strongly agree	Strongly agree
164	31	Male	Nurse	MOH	Gewog	Samdrup Jhongkhar	Diploma	5	1 to 5	Yes	Yes	Yes	Yes	Yes	Yes	No	No	Strongly agree	Disagree	Strongly agree	Agree	Strongly agree	Neutral	Strongly agree	Strongly agree	Agree	Strongly agree	Agree	Strongly agree	In service	More than once	District level	Once	Once	Always	No	No	Yes	Yes	Yes	Don't know	Yes	No	Yes	Yes	Yes	No	Strongly agree	Agree
165	33	Male	Nurse	MOH	Regional	Sarpang	Diploma	11	11 to 15	Yes	Yes	Yes	No	Yes	Yes	No	No	Strongly agree	Strongly agree	Neutral	Disagree	Agree	Neutral	Neutral	Agree	Agree	Agree	Neutral	Neutral	Never attended	Once	Never attended	Once	Once	Never	No	Yes	Yes	Yes	Don't know	Don't know	Yes	Don't know	Yes	Don't know	No	Yes	Agree	Agree
166	30	Male	Medical Doctor	MOH	Gewog	Trashigang	Bachelors degree	9	6 to 10	Don't know	Yes	No	No	Yes	Yes	Don't know	Don't know	Strongly agree	Strongly agree	Agree	Strongly disagree	Agree	Strongly disagree	Neutral	Strongly disagree	Neutral	Strongly agree	Disagree	Strongly agree	Never attended	Never involved	Never attended	More than once	Never involved.	Sometimes	There were no zoonotic diseases outbreaks.	No	No	Don't know	Don't know	No	Yes	Yes	Don't know	No	No	No	Strongly agree	Strongly agree
167	30	Female	Nurse	MOH	Gewog	Trongsa	Diploma	3	1 to 5	Yes	Yes	Yes	Don't know	Yes	Yes	Don't know	Don't know	Strongly agree	Agree	Disagree	Disagree	Neutral	Neutral	Neutral	Strongly agree	Neutral	Strongly agree	Neutral	Strongly agree	Never attended	Once	Never attended	Never involved	Once	Never	No	No	Yes	Yes	Yes	No	Yes	Yes	Yes	Yes	No	No	Strongly agree	Strongly agree
168	30	Female	Nurse	MOH	Gewog	Chhukha	Diploma	4	1 to 5	Yes	Yes	Yes	No	Yes	Yes	No	No	Strongly agree	Agree	Neutral	Neutral	Neutral	Agree	Disagree	Agree	Strongly agree	Strongly agree	Neutral	Agree	Never attended	Once	Never attended	Never involved	Once	Never	No	Yes	Yes	Yes	Don't know	No	Yes	No	Yes	No	No	Yes	Agree	Strongly agree
169	50	Female	Nurse	MOH	Dzongkhag	Samdrup Jhongkhar	Diploma	23	Above 21	Yes	Yes	Yes	Yes	Yes	Yes	No	No	Strongly agree	Strongly agree	Agree	Agree	Agree	Strongly agree	Strongly agree	Agree	Strongly agree	Strongly agree	Agree	Strongly agree	Never attended	Never involved	Never attended	Never involved	Never involved.	Never	No	Yes	Yes	Yes	Yes	Don't know	Yes	Yes	Yes	No	No	No	Strongly agree	Strongly agree
170	31	Male	Nurse	MOH	Gewog	Samdrup Jhongkhar	Diploma	9	6 to 10	Yes	Yes	Yes	Yes	Yes	Yes	Yes	Don't know	Neutral	Strongly agree	Agree	Neutral	Strongly agree	Neutral	Strongly agree	Agree	Neutral	Neutral	Neutral	Strongly agree	Never attended	Once	Never attended	Once	More than once	Rarely	No	Yes	Yes	Yes	Yes	No	Yes	Don't know	Yes	No	No	No	Strongly agree	Strongly agree
171	32	Male	Nurse	MOH	Gewog	Trashigang	Diploma	7	6 to 10	Yes	Yes	Yes	Don't know	Don't know	Yes	Don't know	Don't know	Strongly agree	Strongly agree	Neutral	Neutral	Neutral	Neutral	Neutral	Neutral	Neutral	Agree	Neutral	Strongly agree	Never attended	Never involved	District level	Never involved	Never involved.	Rarely	There were no zoonotic diseases outbreaks.	No	Yes	Yes	Don't know	Don't know	Yes	Don't know	Don't know	Don't know	No	Yes	Strongly agree	Strongly agree
172	41	Male	Health Assistant/Clinical Officer	MOH	Gewog	Wangdue Phodrang	Certificate	13	11 to 15	Yes	Yes	Yes	No	Yes	Yes	Don't know	Don't know	Strongly agree	Strongly agree	Neutral	Strongly disagree	Agree	Agree	Agree	Agree	Disagree	Strongly agree	Agree	Strongly agree	In service	More than once	District level	Never involved	Once	Sometimes	No	No	Yes	Yes	Yes	No	Yes	No	Yes	Don't know	No	No	Agree	Strongly agree
173	46	Male	Administrator	MOH	Dzongkhag	Mongar	Bachelors degree	13	11 to 15	Yes	Yes	Yes	No	Yes	Yes	No	No	Strongly agree	Neutral	Disagree	Agree	Disagree	Agree	Disagree	Neutral	Agree	Strongly agree	Agree	Strongly agree	In service	More than once	District level	More than once	More than once	Always	Yes	Yes	Yes	Yes	Yes	No	Yes	No	No	Yes	No	No	Strongly agree	Strongly agree
174	37	Female	Nurse	MOH	Regional	Sarpang	Diploma	15	11 to 15	Yes	Yes	Yes	Don't know	Don't know	Yes	Don't know	Don't know	Neutral	Agree	Neutral	Neutral	Agree	Neutral	Neutral	Neutral	Agree	Agree	Neutral	Neutral	Never attended	Never involved	Never attended	Once	Once	Rarely	No	No	Yes	No	Don't know	No	Yes	No	Yes	No	No	No	Agree	Agree
175	25	Female	Nurse	MOH	Regional	Mongar	Bachelors degree	<1	Below 1	Yes	Yes	Yes	No	Yes	Yes	No	No	Strongly agree	Neutral	Disagree	Disagree	Neutral	Agree	Agree	Agree	Agree	Agree	Neutral	Agree	At a training institute	Never involved	Never attended	Never involved	Never involved.	Rarely	No	Yes	Yes	Yes	Don't know	No	Yes	No	Yes	No	No	No	Strongly agree	Strongly agree
176	38	Male	Nurse	MOH	Dzongkhag	Trashigang	Diploma	15	11 to 15	Yes	Yes	No	No	Yes	Yes	Yes	Yes	Agree	Agree	Agree	Neutral	Agree	Disagree	Neutral	Disagree	Disagree	Neutral	Neutral	Neutral	Never attended	Never involved	Never attended	Never involved	Never involved.	Never	No	Yes	Don't know	Don't know	Don't know	Don't know	Yes	Don't know	Yes	Don't know	No	Yes	Neutral	Agree
177	36	Male	Medical Doctor	MOH	Gewog	Trashigang	Masters degree or above	9	6 to 10	Yes	Yes	Yes	No	Yes	Yes	No	No	Agree	Agree	Agree	Neutral	Disagree	Agree	Agree	Agree	Agree	Agree	Agree	Strongly agree	Never attended	Once	District level	Once	Once	Sometimes	Yes	Yes	Yes	Yes	Yes	No	No	No	Yes	No	No	Yes	Agree	Agree
178	33	Male	Health Assistant/Clinical Officer	MOH	Gewog	Pemagatshel	Certificate	11	11 to 15	Yes	Yes	Yes	No	Yes	Yes	No	No	Strongly agree	Strongly agree	Strongly agree	Strongly disagree	Strongly agree	Disagree	Agree	Disagree	Strongly agree	Strongly agree	Agree	Agree	Never attended	Never involved	Never attended	Never involved	Never involved.	Never	There were no zoonotic diseases outbreaks.	Yes	Yes	Yes	Yes	No	Yes	Yes	Yes	No	No	Yes	Agree	Strongly agree
179	33	Female	Health Assistant/Clinical Officer	MOH	Gewog	Trashigang	Certificate	10	6 to 10	Yes	Yes	Don't know	No	Don't know	Yes	No	No	Strongly agree	Strongly agree	Strongly agree	Disagree	Neutral	Disagree	Neutral	Strongly agree	Agree	Neutral	Neutral	Agree	Never attended	Never involved	Never attended	Never involved	Once	Never	No	No	Yes	Yes	Don't know	No	No	Don't know	Yes	No	No	No	Agree	Strongly agree
180	41	Male	Health Assistant/Clinical Officer	MOH	Gewog	Punakha	Certificate	18	16 to 20	Yes	Yes	No	Yes	Yes	Yes	Yes	Yes	Strongly agree	Strongly agree	Strongly agree	Strongly disagree	Strongly agree	Strongly disagree	Strongly agree	Disagree	Strongly agree	Strongly agree	Agree	Strongly agree	Never attended	Never involved	Never attended	Never involved	Once	Never	No	No	Yes	No	No	No	Yes	Yes	Yes	No	No	No	Strongly agree	Strongly agree
181	24	Male	Nurse	MOH	Regional	Mongar	Diploma	<1	Below 1	Yes	Yes	Yes	No	Yes	Yes	Don't know	Don't know	Strongly agree	Strongly agree	Agree	Neutral	Agree	Strongly agree	Agree	Agree	Disagree	Agree	Strongly agree	Strongly agree	Never attended	Never involved	Never attended	Never involved	Never involved.	Rarely	There were no zoonotic diseases outbreaks.	Yes	Yes	No	Don't know	Yes	Yes	Yes	No	No	No	Yes	Strongly agree	Strongly agree
182	38	Male	Nurse	MOH	Regional	Sarpang	Diploma	12	11 to 15	Yes	Yes	Yes	Don't know	Yes	Yes	Don't know	Don't know	Agree	Agree	Neutral	Neutral	Neutral	Neutral	Agree	Agree	Agree	Neutral	Neutral	Neutral	Never attended	More than once	Never attended	Never involved	Never involved.	Rarely	No	No	Don't know	Don't know	Don't know	Don't know	Yes	Don't know	Don't know	Don't know	No	Don't know	Agree	Agree
183	49	Male	Medical laboratory	MOH	Dzongkhag	Trongsa	Certificate	29	Above 21	Yes	Yes	Yes	No	Yes	Yes	Yes	Yes	Strongly agree	Neutral	Neutral	Neutral	Agree	Agree	Neutral	Neutral	Agree	Agree	Agree	Agree	In service	More than once	District level	More than once	More than once	Sometimes	Yes	No	No	Yes	Yes	No	Yes	No	Yes	Yes	No	Yes	Neutral	Agree
184	28	Female	Nurse	MOH	Dzongkhag	Tsirang	Diploma	6	6 to 10	Yes	Yes	No	No	Yes	Yes	Don't know	No	Strongly agree	Agree	Agree	Disagree	Neutral	Disagree	Neutral	Strongly disagree	Agree	Strongly agree	Neutral	Neutral	Never attended	Never involved	Never attended	Never involved	Never involved.	Rarely	No	No	Yes	Yes	Don't know	Don't know	Yes	No	Yes	Don't know	No	Yes	Strongly agree	Strongly agree
185	53	Male	Health Assistant/Clinical Officer	MOH	Gewog	Chhukha	Certificate	30	Above 21	Yes	Yes	Yes	No	Yes	Yes	Don't know	Don't know	Agree	Agree	Neutral	Disagree	Agree	Strongly agree	Neutral	Neutral	Neutral	Agree	Neutral	Agree	Never attended	More than once	District level	More than once	Once	Sometimes	Yes	Yes	Yes	Yes	Yes	No	Yes	Yes	Yes	No	No	Yes	Strongly agree	Strongly agree
186	38	Female	Nurse	MOH	Dzongkhag	Paro	Diploma	15	11 to 15	Yes	Yes	Yes	No	Yes	Yes	Yes	Don't know	Strongly agree	Agree	Neutral	Neutral	Neutral	Neutral	Agree	Disagree	Neutral	Agree	Neutral	Neutral	Never attended	Never involved	Never attended	Never involved	Never involved.	Never	No	No	Yes	Don't know	Don't know	No	Yes	Don't know	Yes	Don't know	No	Yes	Agree	Agree
187	30	Male	Health Assistant/Clinical Officer	MOH	Gewog	Trashigang	Diploma	5	1 to 5	Yes	Yes	Yes	No	Yes	Yes	Don't know	Yes	Strongly agree	Strongly agree	Neutral	Neutral	Strongly agree	Strongly agree	Agree	Strongly agree	Strongly agree	Strongly agree	Disagree	Agree	Never attended	More than once	Never attended	Never involved	Never involved.	Always	There were no zoonotic diseases outbreaks.	No	No	No	No	Yes	Yes	No	Yes	Yes	No	Yes	Strongly agree	Strongly agree
188	25	Male	Nurse	MOH	National	Thimphu	Bachelors degree	2	1 to 5	Yes	Yes	Yes	Yes	Yes	Yes	Don't know	Don't know	Agree	Agree	Neutral	Neutral	Neutral	Neutral	Neutral	Neutral	Neutral	Agree	Agree	Neutral	Never attended	Never involved	Never attended	Never involved	Never involved.	Sometimes	No	No	Don't know	Yes	Don't know	Don't know	Yes	No	Don't know	Yes	Don't know	Don't know	Agree	Agree
189	53	Male	Health Assistant/Clinical Officer	MOH	Dzongkhag	Paro	Certificate	28	Above 21	Yes	Yes	Yes	Yes	Yes	Yes	Don't know	Don't know	Strongly agree	Agree	Neutral	Strongly agree	Agree	Disagree	Agree	Agree	Strongly agree	Strongly agree	Agree	Agree	In service	Once	District level	Once	Once	Sometimes	No	Yes	Yes	Yes	Yes	No	Yes	No	Yes	Yes	No	No	Strongly agree	Strongly agree
190	33	Male	Medical laboratory	MOH	Dzongkhag	Haa	Bachelors degree	8	6 to 10	Yes	Yes	No	No	Yes	Yes	Don't know	No	Strongly agree	Agree	Neutral	Disagree	Neutral	Disagree	Neutral	Neutral	Agree	Agree	Neutral	Agree	In service	Once	District level	Once	Once	Sometimes	No	Yes	Yes	No	Yes	No	Yes	No	No	No	No	Yes	Strongly agree	Strongly agree
191	29	Female	Nurse	MOH	National	Thimphu	Bachelors degree	<1	Below 1	Yes	Yes	Yes	No	Yes	Yes	Don't know	Don't know	Strongly agree	Agree	Disagree	Neutral	Neutral	Neutral	Disagree	Agree	Agree	Strongly agree	Neutral	Neutral	Never attended	Once	Regional level	Once	Once	Rarely	Yes	Yes	Yes	Yes	No	Yes	Yes	Don't know	No	No	No	No	Neutral	Neutral
192	51	Male	Health Assistant/Clinical Officer	MOH	Gewog	Paro	Certificate	<1	Below 1	Yes	Yes	Don't know	Don't know	Don't know	Don't know	Yes	Yes	Strongly agree	Strongly agree	Strongly agree	Disagree	Agree	Neutral	Strongly agree	Neutral	Agree	Strongly agree	Agree	Neutral	Never attended	Never involved	Never attended	Never involved	Never involved.	Sometimes	Yes	No	Yes	Yes	Yes	No	Yes	No	No	No	Yes	Yes	Strongly agree	Strongly agree
193	53	Male	Health Assistant/Clinical Officer	MOH	Dzongkhag	Trashigang	Bachelors degree	31	Above 21	Yes	Yes	No	No	Yes	Yes	No	No	Strongly agree	Strongly agree	Disagree	Disagree	Agree	Agree	Agree	Disagree	Agree	Agree	Agree	Agree	Never attended	More than once	Never attended	More than once	More than once	Sometimes	Yes	Yes	Yes	Yes	Yes	Yes	Yes	No	No	Yes	No	Yes	Strongly agree	Strongly agree
194	40	Female	Health Assistant/Clinical Officer	MOH	Gewog	Sarpang	Certificate	19	16 to 20	Yes	Yes	Yes	Don't know	Don't know	Yes	Don't know	Don't know	Agree	Neutral	Neutral	Neutral	Neutral	Neutral	Neutral	Neutral	Agree	Agree	Agree	Agree	Never attended	Never involved	Never attended	Never involved	Never involved.	Rarely	There were no zoonotic diseases outbreaks.	No	Yes	Yes	Don't know	Don't know	Don't know	Don't know	Yes	Yes	No	Don't know	Agree	Agree
195	33	Male	Nurse	MOH	National	Thimphu	Bachelors degree	9	6 to 10	Yes	Yes	Don't know	Yes	Yes	Yes	Don't know	No	Strongly agree	Neutral	Neutral	Disagree	Neutral	Neutral	Disagree	Disagree	Agree	Strongly agree	Neutral	Disagree	In service	Once	National level	Once	Once	Rarely	No	No	Yes	Yes	Don't know	No	Yes	Don't know	Yes	Yes	No	Yes	Strongly agree	Strongly agree
196	49	Male	Medical laboratory	MOH	Dzongkhag	Chhukha	Certificate	25	Above 21	Yes	Yes	Yes	No	Yes	Yes	Don't know	Don't know	Strongly agree	Strongly agree	Disagree	Disagree	Neutral	Disagree	Neutral	Disagree	Strongly agree	Strongly agree	Neutral	Neutral	Never attended	Never involved	Never attended	Never involved	Once	Never	No	No	Yes	Yes	Yes	No	Yes	No	Yes	Yes	No	Yes	Strongly agree	Strongly agree
197	31	Male	Nurse	MOH	Regional	Sarpang	Bachelors degree	5	1 to 5	Yes	Yes	Yes	No	Yes	Yes	No	No	Strongly agree	Agree	Disagree	Agree	Agree	Agree	Neutral	Neutral	Agree	Strongly agree	Agree	Agree	Never attended	Never involved	Never attended	Never involved	More than once	Sometimes	Yes	Yes	Yes	Yes	Yes	Don't know	Yes	No	Yes	No	No	Yes	Strongly agree	Strongly agree
198	28	Male	Health Assistant/Clinical Officer	MOH	Gewog	Trashi Yangtse	Diploma	4	1 to 5	No	Yes	Yes	Don't know	Don't know	Yes	Don't know	Don't know	Strongly agree	Strongly agree	Strongly agree	Agree	Neutral	Neutral	Strongly agree	Disagree	Strongly agree	Agree	Neutral	Disagree	Never attended	Never involved	Never attended	Never involved	Never involved.	Rarely	No	No	Yes	Yes	No	Don't know	Yes	Yes	Yes	Yes	No	Don't know	Strongly agree	Strongly agree
199	52	Male	Health Assistant/Clinical Officer	MOH	Gewog	Punakha	Certificate	34	Above 21	Yes	Yes	Yes	No	Yes	Don't know	Yes	Don't know	Strongly agree	Strongly agree	Neutral	Neutral	Agree	Neutral	Strongly agree	Neutral	Agree	Agree	Neutral	Neutral	Never attended	Never involved	Never attended	Never involved	Never involved.	Never	Yes	Yes	Yes	Yes	Don't know	No	Yes	No	Yes	Yes	No	Yes	Strongly agree	Strongly agree
200	23	Female	Nurse	MOH	National	Thimphu	Diploma	<1	Below 1	Yes	Yes	Don't know	Don't know	Yes	Don't know	Don't know	Don't know	Agree	Agree	Neutral	Neutral	Neutral	Neutral	Neutral	Neutral	Agree	Neutral	Neutral	Agree	Never attended	Never involved	Never attended	Never involved	Never involved.	Never	No	Yes	Don't know	Yes	Don't know	Don't know	Don't know	Don't know	Don't know	Don't know	No	Don't know	Neutral	Agree
201	52	Male	Health Assistant/Clinical Officer	MOH	Gewog	Chhukha	Certificate	33	Above 21	Yes	Yes	Don't know	No	Yes	Yes	No	Yes	Agree	Strongly agree	Neutral	Neutral	Agree	Neutral	Agree	Neutral	Agree	Agree	Neutral	Agree	Never attended	Never involved	Never attended	Never involved	Never involved.	Never	No	Yes	Yes	Yes	Yes	Don't know	No	Yes	Yes	No	No	No	Strongly agree	Strongly agree
202	39	Male	Medical Doctor	MOH	Dzongkhag	Wangdue Phodrang	Bachelors degree	11	11 to 15	Yes	Yes	Don't know	No	Don't know	Yes	Don't know	Don't know	Strongly agree	Neutral	Neutral	Disagree	Neutral	Neutral	Agree	Neutral	Neutral	Agree	Neutral	Neutral	Never attended	More than once	Never attended	Never involved	Once	Never	Yes	Yes	Yes	Yes	Don't know	No	Yes	No	Yes	Don't know	No	Yes	Agree	Agree
203	26	Female	Health Assistant/Clinical Officer	MOH	Gewog	Samtse	Diploma	2	1 to 5	Yes	Yes	Don't know	Don't know	Yes	Yes	Don't know	Don't know	Agree	Strongly agree	Neutral	Strongly disagree	Neutral	Neutral	Agree	Neutral	Agree	Agree	Neutral	Neutral	Never attended	More than once	District level	More than once	Once	Rarely	Yes	Yes	Yes	No	Don't know	Yes	Yes	Don't know	No	Don't know	No	Yes	Strongly agree	Strongly agree
204	31	Female	Nurse	MOH	National	Thimphu	Diploma	5	1 to 5	Yes	Yes	Yes	Don't know	Yes	Yes	Don't know	Don't know	Agree	Neutral	Neutral	Neutral	Agree	Agree	Neutral	Neutral	Agree	Agree	Neutral	Agree	In service	Once	District level	More than once	More than once	Never	No	Yes	Yes	Yes	Don't know	No	Yes	No	Yes	No	No	No	Agree	Agree
205	43	Male	Nurse	MOH	Regional	Sarpang	Diploma	19	16 to 20	Yes	Yes	Yes	No	Yes	Yes	Don't know	Don't know	Strongly agree	Strongly agree	Disagree	Neutral	Neutral	Neutral	Agree	Neutral	Agree	Strongly agree	Neutral	Strongly agree	Never attended	Never involved	Never attended	Never involved	Never involved.	Never	No	Yes	Yes	Yes	Don't know	No	Yes	No	Yes	Yes	No	Yes	Strongly agree	Strongly agree
206	48	Male	Health Assistant/Clinical Officer	MOH	Gewog	Wangdue Phodrang	Certificate	24	Above 21	Yes	Yes	No	Yes	Yes	Yes	Yes	Yes	Agree	Agree	Neutral	Disagree	Agree	Neutral	Agree	Neutral	Disagree	Agree	Neutral	Agree	In service	More than once	District level	Once	Once	Never	Yes	No	Yes	Yes	Don't know	Don't know	Yes	No	Yes	Yes	No	No	Agree	Agree
207	45	Female	Health Assistant/Clinical Officer	MOH	National	Thimphu	Certificate	22	Above 21	Yes	Yes	Don't know	No	Yes	Yes	Don't know	No	Agree	Neutral	Neutral	Neutral	Neutral	Neutral	Neutral	Disagree	Disagree	Agree	Neutral	Agree	Never attended	Never involved	Never attended	Never involved	Never involved.	Never	No	Yes	Yes	Don't know	Don't know	Yes	Yes	Don't know	Yes	No	No	No	Agree	Agree
208	34	Female	Medical Doctor	MOH	Regional	Sarpang	Masters degree or above	2	1 to 5	Yes	Yes	Yes	No	Yes	Yes	Don't know	Don't know	Agree	Neutral	Neutral	Neutral	Agree	Agree	Neutral	Neutral	Agree	Agree	Neutral	Neutral	Never attended	More than once	Never attended	Never involved	Once	Never	No	No	Yes	Don't know	Don't know	Don't know	Yes	Don't know	Yes	Don't know	No	Don't know	Agree	Agree
209	49	Male	Medical laboratory	MOH	Dzongkhag	Chhukha	Certificate	21	Above 21	Yes	Yes	Yes	No	Yes	Yes	No	No	Strongly agree	Neutral	Neutral	Agree	Agree	Agree	Agree	Agree	Strongly agree	Agree	Agree	Agree	In service	More than once	International level	More than once	Once	Always	Yes	Yes	Yes	Yes	Yes	Don't know	Yes	Yes	Yes	No	No	Yes	Strongly agree	Strongly agree
210	26	Male	Health Assistant/Clinical Officer	MOH	Gewog	Gasa	Diploma	3	1 to 5	Don't know	Don't know	Don't know	Don't know	Don't know	Don't know	Don't know	Don't know	Agree	Strongly agree	Disagree	Disagree	Neutral	Neutral	Neutral	Strongly disagree	Neutral	Agree	Neutral	Neutral	Never attended	Never involved	Never attended	Never involved	Never involved.	Never	There were no zoonotic diseases outbreaks.	No	Yes	Yes	No	Don't know	Yes	Don't know	Don't know	Don't know	No	Don't know	Strongly agree	Strongly agree
211	55	Female	Nurse	MOH	Dzongkhag	Punakha	Diploma	32	Above 21	Yes	Yes	Don't know	No	Yes	Yes	Don't know	Yes	Strongly agree	Strongly agree	Neutral	Disagree	Agree	Disagree	Agree	Agree	Strongly agree	Strongly agree	Neutral	Agree	Never attended	More than once	District level	Never involved	Once	Rarely	No	Yes	Yes	Yes	No	No	Yes	Yes	Yes	Yes	No	Yes	Strongly agree	Strongly agree
212	32	Female	Nurse	MOH	National	Thimphu	Bachelors degree	7	6 to 10	Yes	Yes	No	Don't know	Yes	Yes	No	Don't know	Agree	Agree	Agree	Neutral	Disagree	Neutral	Agree	Agree	Agree	Agree	Neutral	Neutral	Never attended	Never involved	Never attended	Never involved	Never involved.	Rarely	There were no zoonotic diseases outbreaks.	No	Yes	No	Yes	Yes	Yes	No	Yes	No	No	Yes	Agree	Strongly agree
213	27	Female	Health Assistant/Clinical Officer	MOH	Gewog	Mongar	Diploma	3	1 to 5	Don't know	Yes	Don't know	No	Don't know	No	No	Don't know	Neutral	Strongly agree	Agree	Disagree	Neutral	Neutral	Strongly agree	Disagree	Strongly agree	Neutral	Neutral	Neutral	Never attended	Once	Never attended	Never involved	Never involved.	Never	There were no zoonotic diseases outbreaks.	Yes	Yes	Don't know	Don't know	No	Yes	Don't know	Yes	Don't know	No	No	Strongly agree	Strongly agree
214	28	Female	Health Assistant/Clinical Officer	MOH	Gewog	Trongsa	Certificate	6	6 to 10	Yes	Yes	Yes	Yes	Yes	Yes	Don't know	No	Agree	Strongly agree	Neutral	Neutral	Neutral	Neutral	Neutral	Neutral	Agree	Strongly agree	Neutral	Strongly agree	Never attended	Never involved	Never attended	Never involved	Never involved.	Sometimes	There were no zoonotic diseases outbreaks.	No	Yes	Yes	Yes	Don't know	Yes	Don't know	Yes	No	No	Yes	Agree	Agree
215	33	Female	Health Assistant/Clinical Officer	MOH	Gewog	Trongsa	Certificate	12	11 to 15	Yes	Yes	Yes	Yes	Yes	Yes	Don't know	Don't know	Agree	Strongly agree	Neutral	Disagree	Neutral	Neutral	Neutral	Neutral	Agree	Strongly agree	Neutral	Strongly agree	Never attended	Never involved	Never attended	Never involved	Never involved.	Sometimes	No	No	Yes	Yes	Yes	Don't know	Yes	Don't know	Yes	No	No	Yes	Agree	Agree
216	44	Female	Nurse	MOH	Gewog	Trashigang	Bachelors degree	20	16 to 20	Yes	Yes	Yes	No	Yes	Yes	No	No	Strongly agree	Agree	Agree	Disagree	Disagree	Agree	Agree	Disagree	Agree	Agree	Agree	Disagree	Never attended	Once	District level	Never involved	Once	Sometimes	No	No	Yes	Yes	Yes	Yes	Yes	No	Yes	Yes	No	No	Strongly agree	Strongly agree
217	47	Female	Health Assistant/Clinical Officer	MOH	Gewog	Trashigang	Certificate	25	Above 21	Yes	Yes	Yes	No	Don't know	Yes	Don't know	Don't know	Neutral	Neutral	Neutral	Disagree	Neutral	Neutral	Disagree	Disagree	Agree	Agree	Neutral	Neutral	Never attended	Never involved	Never attended	Never involved	Never involved.	Never	Yes	No	No	No	Don't know	Don't know	No	Don't know	Don't know	Don't know	No	No	Agree	Agree
218	28	Male	Medical laboratory	MOH	Dzongkhag	Tsirang	Diploma	7	6 to 10	Yes	Yes	Yes	Yes	Yes	Yes	No	No	Agree	Strongly agree	Agree	Neutral	Neutral	Agree	Neutral	Neutral	Strongly agree	Agree	Agree	Agree	Never attended	Never involved	National level	More than once	More than once	Always	No	No	Yes	Yes	Yes	No	Yes	Yes	Yes	Don't know	No	No	Agree	Strongly agree
219	35	Female	Health Assistant/Clinical Officer	MOH	Gewog	Sarpang	Certificate	12	11 to 15	Yes	Yes	No	Don't know	No	Yes	No	No	Strongly agree	Strongly agree	Agree	Agree	Neutral	Agree	Strongly disagree	Disagree	Neutral	Strongly agree	Agree	Strongly agree	Never attended	Never involved	Never attended	Never involved	Never involved.	Always	Yes	No	Yes	Yes	No	Yes	Don't know	Yes	Yes	Yes	No	No	Strongly agree	Strongly agree
220	35	Male	Nurse	MOH	Gewog	Chhukha	Bachelors degree	12	11 to 15	Yes	Yes	Yes	No	Yes	Yes	Yes	Don't know	Strongly agree	Strongly agree	Neutral	Disagree	Agree	Neutral	Neutral	Neutral	Strongly agree	Strongly agree	Neutral	Agree	Never attended	Once	Never attended	More than once	Never involved.	Sometimes	No	No	Yes	No	Yes	No	Yes	No	Yes	No	No	Yes	Strongly agree	Strongly agree
221	38	Male	Nurse	MOH	Dzongkhag	Chhukha	Diploma	9	6 to 10	Don't know	Yes	Yes	Don't know	Don't know	Yes	Don't know	Yes	Neutral	Strongly agree	Neutral	Strongly disagree	Agree	Agree	Agree	Disagree	Agree	Agree	Neutral	Neutral	Never attended	Never involved	Never attended	Never involved	Never involved.	Never	No	No	Yes	Yes	Don't know	Don't know	Yes	Don't know	Yes	Yes	No	Yes	Agree	Agree
222	35	Male	Nurse	MOH	Gewog	Samtse	Certificate	13	11 to 15	Yes	Yes	Yes	No	Yes	Yes	Don't know	Don't know	Strongly agree	Agree	Agree	Strongly disagree	Neutral	Agree	Neutral	Agree	Agree	Agree	Neutral	Disagree	Never attended	More than once	District level	Once	More than once	Rarely	Yes	Yes	Yes	Yes	Yes	Don't know	No	Yes	Yes	Don't know	No	Yes	Strongly agree	Strongly agree
223	52	Male	Health Assistant/Clinical Officer	MOH	Gewog	Samdrup Jhongkhar	Certificate	32	Above 21	Yes	Yes	Yes	No	Yes	Yes	Yes	No	Strongly agree	Strongly agree	Agree	Disagree	Agree	Neutral	Agree	Disagree	Agree	Strongly agree	Agree	Agree	Never attended	Never involved	Never attended	Never involved	Never involved.	Never	No	No	Yes	Yes	Yes	Don't know	Yes	Don't know	Yes	Yes	No	No	Agree	Strongly agree
224	33	Female	Nurse	MOH	Regional	Sarpang	Diploma	11	11 to 15	Don't know	Don't know	Don't know	Don't know	Don't know	Don't know	Don't know	Don't know	Agree	Agree	Agree	Agree	Neutral	Neutral	Strongly agree	Neutral	Agree	Agree	Neutral	Neutral	Never attended	More than once	Regional level	Never involved	Never involved.	Always	No	No	Yes	Yes	Don't know	Don't know	Don't know	Don't know	Don't know	Don't know	Don't know	Don't know	Agree	Agree
225	32	Female	Nurse	MOH	Gewog	Trashigang	Diploma	6	6 to 10	Yes	Yes	Yes	No	Yes	Yes	No	No	Strongly agree	Strongly agree	Neutral	Neutral	Neutral	Neutral	Neutral	Neutral	Strongly agree	Agree	Agree	Agree	Never attended	Never involved	Never attended	Never involved	Never involved.	Always	There were no zoonotic diseases outbreaks.	No	Yes	Yes	Yes	Don't know	Yes	Don't know	Yes	No	No	Yes	Strongly agree	Strongly agree
226	36	Male	Medical Doctor	MOH	National	Thimphu	Masters degree or above	<1	Below 1	Yes	Yes	Yes	No	Yes	Yes	No	No	Strongly agree	Agree	Agree	Disagree	Neutral	Neutral	Disagree	Disagree	Strongly agree	Strongly agree	Agree	Neutral	Never attended	More than once	Never attended	More than once	More than once	Sometimes	No	Yes	Yes	Yes	Yes	No	Yes	No	Yes	No	No	Yes	Strongly agree	Strongly agree
227	30	Female	Nurse	MOH	National	Thimphu	Diploma	5	1 to 5	Yes	Yes	Yes	No	Yes	Yes	Don't know	Don't know	Agree	Strongly agree	Neutral	Neutral	Neutral	Neutral	Neutral	Disagree	Agree	Strongly agree	Neutral	Disagree	Never attended	Never involved	Never attended	Never involved	Never involved.	Never	No	Yes	Yes	Yes	Don't know	Don't know	Yes	Don't know	Don't know	No	No	No	Neutral	Agree
228	31	Male	Nurse	MOH	Dzongkhag	Chhukha	Diploma	5	1 to 5	Yes	Yes	Yes	No	Yes	Yes	Don't know	Don't know	Agree	Agree	Neutral	Disagree	Neutral	Disagree	Disagree	Disagree	Agree	Neutral	Neutral	Neutral	Never attended	More than once	District level	Once	Once	Never	No	Yes	Yes	No	Don't know	Yes	No	Don't know	No	No	Yes	No	Agree	Strongly agree
229	38	Male	Medical laboratory	MOH	Dzongkhag	Gasa	Certificate	15	11 to 15	Yes	Yes	Yes	No	Yes	Yes	No	Yes	Strongly agree	Agree	Agree	Strongly disagree	Agree	Neutral	Agree	Disagree	Neutral	Agree	Agree	Neutral	Never attended	Never involved	Never attended	Never involved	Once	Sometimes	No	Yes	Yes	Yes	Yes	No	Yes	No	Yes	Don't know	No	Yes	Strongly agree	Strongly agree
230	27	Male	Nurse	MOH	National	Thimphu	Diploma	3	1 to 5	Yes	Yes	Yes	No	Yes	Yes	Don't know	No	Strongly agree	Agree	Neutral	Neutral	Neutral	Agree	Disagree	Agree	Strongly agree	Strongly agree	Neutral	Agree	Never attended	Never involved	Never attended	Never involved	Once	Rarely	No	Yes	Yes	Yes	Don't know	Yes	Yes	No	Yes	Yes	No	Yes	Strongly agree	Strongly agree
231	49	Female	Nurse	MOH	Regional	Sarpang	Bachelors degree	<1	Below 1	Yes	Yes	Don't know	Yes	Yes	Yes	Don't know	Don't know	Strongly agree	Strongly agree	Neutral	Disagree	Neutral	Neutral	Neutral	Agree	Strongly agree	Strongly agree	Neutral	Neutral	Never attended	Never involved	Never attended	Never involved	Never involved.	Rarely	No	Yes	Yes	Yes	Don't know	Don't know	Don't know	No	Yes	Don't know	No	Yes	Strongly agree	Strongly agree
232	36	Female	Nurse	MOH	Dzongkhag	Trongsa	Certificate	10	6 to 10	Yes	Don't know	Don't know	Don't know	Yes	Yes	Don't know	Yes	Neutral	Agree	Agree	Disagree	Neutral	Disagree	Disagree	Neutral	Disagree	Agree	Disagree	Agree	Never attended	Never involved	Never attended	Never involved	Never involved.	Never	No	No	Yes	Yes	No	Yes	Yes	Yes	Yes	No	No	No	Agree	Agree
233	28	Male	Nurse	MOH	Dzongkhag	Lhuentse	Diploma	3	1 to 5	Yes	Yes	No	Yes	Don't know	Yes	Don't know	No	Agree	Agree	Strongly agree	Strongly disagree	Agree	Neutral	Neutral	Disagree	Agree	Agree	Neutral	Neutral	Never attended	Never involved	Never attended	Never involved	Never involved.	Rarely	Yes	Yes	No	Yes	Don't know	No	Yes	Don't know	Yes	No	No	No	Strongly agree	Strongly agree
234	31	Female	Medical laboratory	MOH	National	Thimphu	Certificate	10	6 to 10	Yes	Yes	Yes	No	Yes	Yes	Don't know	Don't know	Strongly agree	Strongly agree	Disagree	Agree	Strongly agree	Agree	Neutral	Neutral	Strongly agree	Strongly agree	Neutral	Agree	At a training institute	More than once	District level	More than once	More than once	Sometimes	No	Yes	Yes	Yes	Yes	No	Yes	No	Yes	No	No	Yes	Agree	Strongly agree
235	35	Female	Nurse	MOH	National	Thimphu	Diploma	10	6 to 10	Yes	Yes	Yes	No	Yes	Yes	Don't know	Don't know	Agree	Strongly agree	Strongly agree	Neutral	Strongly agree	Neutral	Agree	Neutral	Strongly agree	Strongly agree	Neutral	Agree	In service	Never involved	Regional level	Never involved	More than once	Rarely	No	No	Don't know	Don't know	Don't know	Don't know	Don't know	Don't know	Don't know	Don't know	No	No	Neutral	Neutral
236	45	Female	Nurse	MOH	Regional	Sarpang	Bachelors degree	23	Above 21	Yes	Yes	Yes	No	Don't know	Yes	No	No	Agree	Neutral	Neutral	Disagree	Neutral	Neutral	Strongly agree	Neutral	Agree	Agree	Agree	Agree	Never attended	Never involved	Never attended	Never involved	Never involved.	Rarely	No	No	No	Yes	Don't know	Don't know	Yes	No	No	Don't know	No	No	Neutral	Neutral
237	42	Female	Health Assistant/Clinical Officer	MOH	Gewog	Mongar	Bachelors degree	22	Above 21	Yes	Yes	Yes	No	No	Yes	No	No	Strongly agree	Agree	Agree	Neutral	Disagree	Neutral	Agree	Neutral	Strongly agree	Strongly agree	Agree	Agree	Never attended	Never involved	Never attended	Never involved	Never involved.	Sometimes	Yes	Yes	Yes	Yes	Yes	No	No	No	Yes	No	No	Yes	Strongly agree	Strongly agree
238	25	Female	Health Assistant/Clinical Officer	MOH	Gewog	Zhemgang	Diploma	2	1 to 5	Yes	Yes	Yes	No	Yes	Yes	No	No	Strongly agree	Strongly agree	Agree	Neutral	Agree	Neutral	Neutral	Disagree	Agree	Strongly agree	Neutral	Neutral	Never attended	Never involved	Never attended	Never involved	Once	Rarely	No	Yes	Yes	Don't know	No	Yes	Yes	No	Yes	Yes	No	No	Strongly agree	Strongly agree
239	45	Female	Health Assistant/Clinical Officer	MOH	Regional	Sarpang	Certificate	24	Above 21	Yes	Yes	No	No	Yes	Yes	Don't know	Don't know	Agree	Agree	Disagree	Strongly disagree	Neutral	Neutral	Strongly agree	Strongly disagree	Neutral	Agree	Neutral	Neutral	Never attended	Never involved	Never attended	Once	Once	Never	No	Yes	Don't know	Don't know	Don't know	Don't know	Don't know	Don't know	Yes	Don't know	No	Don't know	Agree	Strongly agree
240	49	Male	Medical Doctor	MOH	Dzongkhag	Chhukha	Masters degree or above	20	16 to 20	Yes	Yes	Don't know	No	Don't know	Yes	No	Don't know	Agree	Agree	Agree	Strongly disagree	Neutral	Neutral	Agree	Disagree	Neutral	Agree	Neutral	Neutral	Never attended	Never involved	Never attended	Once	Once	Rarely	No	No	Yes	Yes	Don't know	Don't know	Don't know	Don't know	Yes	Don't know	No	No	Agree	Agree
241	33	Female	Health Assistant/Clinical Officer	MOH	Gewog	Lhuentse	Certificate	9	6 to 10	Yes	Yes	Don't know	No	Don't know	Yes	Don't know	No	Agree	Agree	Disagree	Neutral	Disagree	Neutral	Neutral	Disagree	Agree	Strongly agree	Agree	Agree	In service	More than once	District level	More than once	More than once	Rarely	Yes	Yes	Yes	Yes	Don't know	Don't know	Yes	Don't know	Yes	No	No	Don't know	Agree	Strongly agree
242	45	Male	Administrator	MOH	Dzongkhag	Thimphu	Bachelors degree	13	11 to 15	Yes	Yes	Yes	No	Yes	Yes	Don't know	Don't know	Strongly agree	Strongly agree	Strongly agree	Disagree	Neutral	Agree	Strongly agree	Disagree	Strongly agree	Strongly agree	Neutral	Agree	Never attended	More than once	Never attended	More than once	More than once	Never	No	Yes	Yes	Yes	Don't know	Don't know	Yes	Don't know	Yes	Yes	No	No	Strongly agree	Strongly agree
243	22	Female	Health Assistant/Clinical Officer	MOH	Gewog	Lhuentse	Diploma	<1	Below 1	Yes	Yes	Yes	Yes	No	Yes	Don't know	Yes	Strongly agree	Neutral	Disagree	Agree	Disagree	Neutral	Disagree	Agree	Agree	Strongly agree	Neutral	Agree	At a training institute	More than once	District level	Never involved	Never involved.	Sometimes	There were no zoonotic diseases outbreaks.	No	No	Yes	Yes	No	Yes	No	Yes	No	No	Yes	Strongly agree	Strongly agree
244	42	Male	Medical Doctor	MOH	Dzongkhag	Trashi Yangtse	Bachelors degree	13	11 to 15	Yes	Yes	Don't know	No	Yes	Yes	No	Don't know	Strongly agree	Strongly agree	Neutral	Strongly disagree	Neutral	Neutral	Neutral	Strongly disagree	Strongly agree	Strongly agree	Neutral	Neutral	Never attended	Never involved	Never attended	Never involved	More than once	Never	No	No	Yes	Yes	Don't know	No	No	Yes	Don't know	Yes	No	Yes	Strongly agree	Strongly agree
245	29	Male	Nurse	MOH	Regional	Sarpang	Diploma	3	1 to 5	Yes	Yes	Yes	Yes	Yes	Yes	No	No	Strongly agree	Strongly agree	Strongly agree	Disagree	Neutral	Agree	Strongly agree	Strongly disagree	Strongly agree	Strongly agree	Neutral	Neutral	Never attended	Never involved	Never attended	Never involved	Never involved.	Rarely	Yes	Yes	Yes	Yes	Don't know	No	Don't know	No	Yes	Yes	No	Yes	Strongly agree	Strongly agree
246	32	Male	Nurse	MOH	Regional	Sarpang	Diploma	6	6 to 10	Yes	Yes	Yes	No	Yes	Yes	Don't know	Don't know	Agree	Agree	Agree	Disagree	Agree	Disagree	Neutral	Agree	Strongly agree	Strongly agree	Agree	Neutral	In service	Once	Regional level	Once	More than once	Sometimes	Yes	Yes	Yes	Yes	Yes	No	Yes	No	No	No	No	No	Agree	Strongly agree
247	40	Female	Nurse	MOH	Gewog	Trashigang	Diploma	17	16 to 20	Yes	Yes	Don't know	Yes	Yes	Yes	Don't know	Don't know	Strongly agree	Neutral	Agree	Disagree	Neutral	Neutral	Neutral	Neutral	Agree	Strongly agree	Neutral	Agree	Never attended	Never involved	Never attended	Never involved	Never involved.	Never	No	Yes	Yes	Yes	No	Don't know	Don't know	Don't know	Yes	No	No	Yes	Agree	Strongly agree
248	33	Female	Nurse	MOH	Regional	Chhukha	Diploma	2	1 to 5	Yes	Yes	Yes	Don't know	Yes	Yes	Don't know	Don't know	Agree	Agree	Neutral	Neutral	Neutral	Neutral	Agree	Agree	Agree	Strongly agree	Neutral	Neutral	Never attended	Never involved	Never attended	Never involved	Never involved.	Never	No	No	Yes	Don't know	Don't know	Don't know	Don't know	Don't know	Yes	No	No	No	Agree	Strongly agree
249	29	Male	Medical Doctor	MOH	Regional	Sarpang	Bachelors degree	2	1 to 5	Yes	Yes	Yes	No	Yes	Yes	No	No	Agree	Agree	Disagree	Disagree	Neutral	Agree	Neutral	Agree	Strongly agree	Strongly agree	Neutral	Agree	Never attended	More than once	District level	More than once	More than once	Sometimes	No	Yes	Yes	Yes	Don't know	No	Yes	No	Yes	Don't know	No	Yes	Strongly agree	Strongly agree
250	28	Male	Health Assistant/Clinical Officer	MOH	Gewog	Thimphu	Diploma	4	1 to 5	Yes	Yes	Don't know	No	Don't know	Yes	No	No	Agree	Neutral	Neutral	Disagree	Neutral	Neutral	Neutral	Disagree	Disagree	Neutral	Neutral	Neutral	Never attended	Never involved	Never attended	Never involved	Never involved.	Never	There were no zoonotic diseases outbreaks.	No	Yes	Don't know	Don't know	Don't know	Yes	Don't know	Don't know	Don't know	No	No	Agree	Neutral
251	47	Female	Medical laboratory	MOH	National	Thimphu	Diploma	24	Above 21	Yes	Yes	Yes	No	Yes	Yes	No	Don't know	Agree	Agree	Neutral	Neutral	Agree	Neutral	Disagree	Agree	Agree	Agree	Neutral	Agree	Never attended	Never involved	Never attended	Never involved	Never involved.	Rarely	No	No	Yes	Don't know	Don't know	Yes	Yes	Don't know	Don't know	Don't know	Don't know	Don't know	Agree	Agree
252	42	Male	Nurse	MOH	Regional	Sarpang	Diploma	16	16 to 20	Yes	Yes	Yes	No	Yes	Yes	No	No	Strongly agree	Agree	Neutral	Neutral	Neutral	Agree	Agree	Disagree	Strongly agree	Strongly agree	Neutral	Agree	Never attended	Never involved	Never attended	Never involved	Never involved.	Rarely	No	Yes	No	Yes	Don't know	Don't know	Yes	No	Don't know	No	No	No	Disagree	Agree
253	39	Male	Health Assistant/Clinical Officer	MOH	Gewog	Thimphu	Certificate	14	11 to 15	Yes	Yes	Yes	No	Yes	Yes	Yes	Yes	Strongly agree	Strongly agree	Neutral	Neutral	Strongly agree	Neutral	Strongly agree	Strongly disagree	Strongly agree	Strongly agree	Neutral	Neutral	Never attended	More than once	Never attended	Never involved	Never involved.	Never	No	No	No	Yes	No	No	Yes	No	No	No	No	Yes	Strongly agree	Strongly agree
254	32	Female	Nurse	MOH	Gewog	Chhukha	Diploma	7	6 to 10	Yes	Yes	Don't know	Yes	Yes	Yes	Don't know	Don't know	Neutral	Agree	Neutral	Strongly disagree	Agree	Disagree	Disagree	Disagree	Agree	Agree	Neutral	Neutral	Never attended	Never involved	Never attended	Never involved	Never involved.	Never	No	Yes	Yes	Don't know	Don't know	No	Yes	Don't know	Yes	Yes	No	Yes	Strongly agree	Strongly agree
255	35	Male	Nurse	MOH	Dzongkhag	Trashi Yangtse	Bachelors degree	8	6 to 10	Yes	Yes	Don't know	No	Don't know	Yes	Don't know	Don't know	Agree	Agree	Agree	Neutral	Neutral	Neutral	Neutral	Neutral	Neutral	Neutral	Neutral	Neutral	Never attended	Once	Gewog level	Once	Once	Rarely	No	No	Yes	Yes	Don't know	Don't know	Yes	No	Yes	No	No	Yes	Strongly agree	Strongly agree
256	49	Female	Nurse	MOH	Dzongkhag	Trongsa	Certificate	27	Above 21	Yes	Yes	Yes	No	Don't know	Yes	Don't know	No	Strongly agree	Strongly agree	Neutral	Neutral	Agree	Agree	Neutral	Neutral	Strongly agree	Strongly agree	Agree	Strongly agree	Never attended	Once	District level	Never involved	Once	Never	No	No	Yes	Yes	Yes	No	Yes	No	Yes	Yes	No	Yes	Strongly agree	Strongly agree
257	37	Male	Medical Doctor	MOH	Dzongkhag	Chhukha	Masters degree or above	12	11 to 15	Yes	Yes	Yes	No	Yes	Yes	Yes	Yes	Strongly agree	Agree	Agree	Disagree	Agree	Disagree	Disagree	Disagree	Agree	Strongly agree	Neutral	Agree	In service	More than once	International level	More than once	More than once	Rarely	No	Yes	Yes	Yes	Yes	No	Yes	No	Yes	Yes	No	No	Strongly agree	Strongly agree
258	35	Male	Nurse	MOH	Regional	Sarpang	Bachelors degree	7	6 to 10	Yes	Yes	Yes	No	Yes	Yes	Don't know	Don't know	Agree	Strongly agree	Strongly agree	Disagree	Agree	Neutral	Agree	Disagree	Agree	Agree	Neutral	Neutral	Never attended	Once	National level	Never involved	Never involved.	Rarely	No	Yes	Yes	Yes	Yes	Yes	Yes	No	Yes	No	No	No	Agree	Agree
259	36	Male	Nurse	MOH	Dzongkhag	Sarpang	Certificate	10	6 to 10	Yes	Yes	Don't know	No	Don't know	Yes	Don't know	No	Agree	Agree	Agree	Disagree	Neutral	Disagree	Agree	Disagree	Agree	Neutral	Neutral	Neutral	Never attended	More than once	District level	Once	Once	Rarely	No	No	Yes	Yes	Don't know	Don't know	Don't know	No	Yes	Yes	No	Don't know	Agree	Agree
260	41	Male	Nurse	MOH	Dzongkhag	Mongar	Diploma	15	11 to 15	Yes	Yes	No	No	Yes	Yes	Yes	No	Agree	Agree	Agree	Disagree	Neutral	Disagree	Agree	Disagree	Disagree	Agree	Neutral	Disagree	Never attended	Never involved	Never attended	Never involved	Once	Sometimes	No	Yes	Yes	Yes	Don't know	No	Yes	No	Yes	No	No	Yes	Agree	Agree
261	39	Female	Health Assistant/Clinical Officer	MOH	Dzongkhag	Trashigang	Certificate	12	11 to 15	Yes	Yes	No	No	No	Yes	Yes	Don't know	Agree	Agree	Neutral	Disagree	Disagree	Disagree	Agree	Agree	Agree	Agree	Agree	Agree	Never attended	Never involved	Never attended	Never involved	Never involved.	Never	No	No	Yes	Yes	Yes	No	Yes	Yes	Yes	No	No	No	Agree	Strongly agree
262	34	Male	Health Assistant/Clinical Officer	MOH	Gewog	Mongar	Certificate	11	11 to 15	Yes	Yes	Yes	Yes	Yes	Yes	Don't know	No	Agree	Strongly agree	Agree	Disagree	Agree	Neutral	Agree	Disagree	Agree	Agree	Neutral	Neutral	Never attended	Never involved	Never attended	Never involved	More than once	Sometimes	Yes	Yes	Yes	Yes	Yes	No	No	Yes	Yes	Yes	No	Yes	Agree	Agree
263	37	Male	Medical Doctor	MOH	Regional	Sarpang	Masters degree or above	8	6 to 10	Yes	Yes	No	No	Yes	Yes	No	No	Agree	Neutral	Neutral	Neutral	Agree	Neutral	Disagree	Disagree	Agree	Agree	Neutral	Neutral	Never attended	Never involved	Never attended	Never involved	Never involved.	Sometimes	No	No	No	Yes	Yes	No	Yes	No	Yes	No	No	Yes	Agree	Agree
264	42	Female	Health Assistant/Clinical Officer	MOH	Gewog	Chhukha	Certificate	21	Above 21	Yes	Yes	Yes	No	Yes	Yes	No	No	Agree	Agree	Agree	Disagree	Agree	Agree	Agree	Neutral	Agree	Strongly agree	Neutral	Neutral	In service	Once	Gewog level	Never involved	Never involved.	Never	No	No	Yes	Yes	Don't know	Don't know	Yes	Don't know	Yes	Yes	No	Yes	Strongly agree	Strongly agree
265	36	Female	Nurse	MOH	Dzongkhag	Trashi Yangtse	Diploma	13	11 to 15	Yes	Yes	Yes	Don't know	Yes	Yes	Don't know	Don't know	Agree	Neutral	Neutral	Neutral	Neutral	Neutral	Neutral	Neutral	Neutral	Agree	Neutral	Neutral	Never attended	Never involved	Never attended	Never involved	More than once	Rarely	No	No	Don't know	Yes	Yes	Don't know	Yes	Don't know	Don't know	Don't know	Don't know	Don't know	Agree	Agree
266	35	Male	Medical laboratory	MOH	National	Thimphu	Masters degree or above	13	11 to 15	Yes	Yes	No	No	Yes	Yes	Don't know	No	Strongly agree	Agree	Disagree	Disagree	Agree	Neutral	Neutral	Disagree	Agree	Agree	Disagree	Agree	Never attended	More than once	National level	More than once	More than once	Sometimes	Yes	Yes	Yes	Don't know	Yes	No	Yes	No	No	Yes	No	No	Strongly agree	Strongly agree
267	43	Male	Health Assistant/Clinical Officer	MOH	National	Thimphu	Certificate	22	Above 21	Yes	Yes	No	No	Yes	Yes	No	No	Agree	Agree	Neutral	Neutral	Neutral	Neutral	Disagree	Strongly agree	Agree	Agree	Neutral	Neutral	In service	Once	District level	More than once	More than once	Always	Yes	Yes	Yes	Yes	Don't know	No	Yes	No	Yes	Yes	No	No	Strongly agree	Strongly agree
268	45	Female	Nurse	MOH	National	Thimphu	Bachelors degree	20	16 to 20	Yes	Yes	No	No	Yes	Yes	Don't know	Yes	Strongly agree	Strongly agree	Neutral	Neutral	Agree	Neutral	Neutral	Strongly disagree	Strongly agree	Strongly agree	Neutral	Disagree	Never attended	Never involved	District level	Never involved	Once	Never	No	Yes	Yes	Yes	Yes	No	Yes	Don't know	Don't know	No	No	Yes	Strongly agree	Strongly agree
269	28	Female	Nurse	MOH	Gewog	Tsirang	Diploma	3	1 to 5	Yes	Yes	Yes	Don't know	Yes	Yes	Don't know	Don't know	Agree	Strongly agree	Neutral	Disagree	Neutral	Agree	Neutral	Agree	Strongly agree	Agree	Agree	Agree	Never attended	More than once	Regional level	More than once	Never involved.	Sometimes	No	No	Yes	Yes	Yes	Don't know	Yes	Don't know	Don't know	Don't know	Don't know	Don't know	Agree	Agree
270	38	Female	Health Assistant/Clinical Officer	MOH	Dzongkhag	Chhukha	Certificate	15	11 to 15	Yes	Yes	No	No	Don't know	Yes	Don't know	Don't know	Strongly agree	Strongly agree	Agree	Strongly disagree	Agree	Neutral	Agree	Disagree	Strongly agree	Agree	Neutral	Neutral	Never attended	Never involved	Never attended	Never involved	Never involved.	Never	No	No	Yes	Yes	Don't know	Don't know	Yes	Don't know	Yes	Yes	Yes	No	Agree	Agree
271	49	Female	Health Assistant/Clinical Officer	MOH	Gewog	Chhukha	Certificate	30	Above 21	Yes	Yes	Yes	No	Yes	Yes	No	No	Strongly agree	Neutral	Disagree	Neutral	Neutral	Agree	Disagree	Strongly agree	Agree	Strongly agree	Neutral	Neutral	In service	More than once	District level	More than once	More than once	Always	Yes	Yes	Yes	Yes	Yes	Yes	Yes	No	Yes	Don't know	No	No	Strongly agree	Strongly agree
272	40	Male	Medical laboratory	MOH	Regional	Mongar	Certificate	16	16 to 20	Yes	Yes	No	Yes	No	No	Yes	Don't know	Agree	Agree	Strongly agree	Disagree	Agree	Disagree	Strongly agree	Agree	Strongly agree	Agree	Disagree	Neutral	Never attended	More than once	Regional level	More than once	More than once	Sometimes	Yes	Yes	Yes	Yes	Yes	Yes	Yes	Yes	Yes	No	No	Yes	Strongly agree	Strongly agree
273	30	Male	Medical Doctor	MOH	National	Thimphu	Masters degree or above	6	6 to 10	Yes	Yes	Yes	No	Yes	Yes	Don't know	Don't know	Strongly agree	Strongly agree	Strongly agree	Agree	Strongly agree	Agree	Strongly agree	Neutral	Strongly agree	Strongly agree	Agree	Agree	Never attended	More than once	Regional level	Once	Once	Sometimes	No	Yes	Yes	Yes	Yes	Yes	Yes	No	No	No	Don't know	Yes	Strongly agree	Strongly agree
274	25	Female	Health Assistant/Clinical Officer	MOH	Gewog	Pemagatshel	Diploma	3	1 to 5	Yes	Yes	Yes	No	Yes	Yes	Don't know	No	Strongly agree	Strongly agree	Agree	Agree	Strongly agree	Strongly agree	Agree	Neutral	Agree	Strongly agree	Agree	Strongly agree	At a training institute	Once	Never attended	Never involved	Never involved.	Sometimes	There were no zoonotic diseases outbreaks.	Yes	Yes	Don't know	Don't know	Don't know	Yes	Don't know	Yes	Don't know	Yes	No	Agree	Strongly agree
275	27	Female	Nurse	MOH	National	Thimphu	Diploma	4	1 to 5	Yes	Yes	Yes	Don't know	Yes	Yes	Don't know	Don't know	Agree	Agree	Neutral	Neutral	Neutral	Neutral	Neutral	Neutral	Agree	Agree	Neutral	Neutral	At a training institute	Never involved	Never attended	Never involved	More than once	Never	There were no zoonotic diseases outbreaks.	No	Yes	Yes	Don't know	Yes	Yes	Don't know	No	Don't know	Don't know	Yes	Agree	Agree
276	35	Male	Medical Doctor	MOH	Regional	Sarpang	Masters degree or above	<1	Below 1	Yes	Yes	Yes	No	Yes	Yes	Don't know	No	Strongly agree	Strongly agree	Neutral	Neutral	Agree	Agree	Agree	Strongly disagree	Agree	Agree	Neutral	Agree	Never attended	Never involved	Never attended	Never involved	Never involved.	Rarely	No	Yes	Don't know	Yes	Yes	No	Yes	No	Yes	No	No	Yes	Strongly agree	Strongly agree
277	24	Female	Nurse	MOH	Dzongkhag	Trongsa	Diploma	<1	Below 1	Yes	Yes	No	Don't know	Yes	Don't know	Don't know	Don't know	Agree	Strongly agree	Neutral	Neutral	Agree	Agree	Agree	Agree	Agree	Agree	Neutral	Agree	Never attended	Never involved	Never attended	Never involved	Once	Never	No	No	Yes	Yes	Yes	Don't know	Yes	Don't know	No	Don't know	No	No	Agree	Neutral
278	33	Male	Nurse	MOH	Gewog	Samdrup Jhongkhar	Diploma	5	1 to 5	Yes	Yes	Yes	Yes	Yes	Yes	Don't know	Don't know	Neutral	Strongly agree	Strongly agree	Strongly disagree	Neutral	Strongly disagree	Strongly agree	Agree	Agree	Agree	Neutral	Neutral	At a training institute	Never involved	District level	Never involved	Never involved.	Rarely	No	No	Yes	No	Yes	No	Yes	Don't know	Yes	Don't know	No	No	Agree	Agree
279	29	Female	Health Assistant/Clinical Officer	MOH	Gewog	Zhemgang	Certificate	7	6 to 10	Yes	Yes	Yes	Don't know	Don't know	Don't know	Don't know	Don't know	Neutral	Neutral	Neutral	Neutral	Neutral	Neutral	Neutral	Neutral	Neutral	Neutral	Neutral	Neutral	Never attended	Never involved	Never attended	Never involved	Never involved.	Never	No	No	Yes	Yes	Don't know	No	Yes	Don't know	Yes	Don't know	No	Don't know	Strongly agree	Strongly agree
280	29	Male	Nurse	MOH	Gewog	Trongsa	Diploma	4	1 to 5	Yes	Yes	Yes	Yes	Yes	Yes	Don't know	Don't know	Agree	Agree	Neutral	Neutral	Neutral	Agree	Neutral	Neutral	Agree	Agree	Agree	Neutral	Never attended	More than once	Never attended	More than once	More than once	Rarely	There were no zoonotic diseases outbreaks.	Yes	Yes	Yes	Don't know	Yes	Don't know	Don't know	Don't know	Don't know	Don't know	Yes	Neutral	Agree
281	37	Female	Nurse	MOH	Regional	Chhukha	Diploma	12	11 to 15	Yes	Yes	Don't know	Don't know	Yes	Yes	Don't know	Don't know	Strongly agree	Neutral	Neutral	Neutral	Neutral	Neutral	Neutral	Neutral	Neutral	Agree	Neutral	Neutral	Never attended	Never involved	Never attended	Never involved	Never involved.	Never	No	Yes	Yes	No	Don't know	No	Yes	No	Yes	Don't know	No	Yes	Neutral	Strongly agree
282	25	Female	Nurse	MOH	Gewog	Samtse	Bachelors degree	<1	Below 1	Yes	Yes	Yes	No	Yes	Yes	No	No	Strongly agree	Strongly agree	Neutral	Neutral	Neutral	Agree	Disagree	Disagree	Neutral	Strongly agree	Agree	Strongly agree	At a training institute	Never involved	Never attended	Never involved	Never involved.	Never	No	Yes	Yes	No	No	No	Yes	No	Yes	No	No	Yes	Strongly agree	Strongly agree
283	42	Male	Medical laboratory	MOH	Regional	Mongar	Bachelors degree	22	Above 21	Yes	Yes	Yes	No	Yes	Yes	No	Don't know	Strongly agree	Strongly agree	Agree	Agree	Strongly agree	Strongly agree	Agree	Strongly disagree	Strongly agree	Agree	Disagree	Neutral	At a training institute	Never involved	Never attended	Never involved	Never involved.	Never	No	Yes	Yes	Yes	Yes	No	Don't know	Yes	Yes	Yes	No	Don't know	Strongly agree	Strongly agree
284	33	Male	Nurse	MOH	Gewog	Pemagatshel	Diploma	8	6 to 10	Yes	Yes	Yes	Yes	Yes	Yes	No	No	Agree	Agree	Agree	Neutral	Agree	Neutral	Agree	Neutral	Agree	Agree	Agree	Neutral	Never attended	Once	Gewog level	Once	Once	Never	Yes	Yes	Yes	Yes	Yes	Yes	Yes	Yes	Yes	Yes	No	Yes	Agree	Agree
285	37	Male	Medical laboratory	MOH	Dzongkhag	Trashigang	Certificate	13	11 to 15	Yes	Yes	Don't know	Don't know	Don't know	Yes	Don't know	Don't know	Agree	Strongly agree	Neutral	Strongly disagree	Agree	Disagree	Agree	Disagree	Agree	Neutral	Neutral	Neutral	Never attended	Once	District level	Once	Once	Rarely	No	Yes	Yes	No	No	Don't know	Yes	Don't know	Yes	Don't know	No	No	Agree	Strongly agree
286	36	Male	Nurse	MOH	Dzongkhag	Bumthang	Diploma	13	11 to 15	Yes	Yes	Yes	Yes	Yes	Yes	Don't know	No	Agree	Agree	Neutral	Agree	Agree	Disagree	Neutral	Agree	Agree	Agree	Neutral	Agree	In service	Once	National level	Once	Once	Never	No	No	Yes	Yes	Yes	Yes	Yes	Yes	Yes	Yes	Yes	Yes	Agree	Agree
287	23	Male	Health Assistant/Clinical Officer	MOH	Gewog	Zhemgang	Diploma	<1	Below 1	Yes	Don't know	No	Don't know	Don't know	Yes	Don't know	Yes	Neutral	Agree	Neutral	Neutral	Neutral	Neutral	Strongly agree	Neutral	Agree	Agree	Neutral	Neutral	Never attended	Never involved	Never attended	Never involved	Once	Rarely	Yes	No	Yes	Yes	Don't know	Yes	Yes	Don't know	Yes	Don't know	Don't know	Yes	Agree	Agree
288	35	Male	Medical Doctor	MOH	Dzongkhag	Chhukha	Bachelors degree	9	6 to 10	Yes	Yes	Yes	No	Don't know	Yes	Don't know	Don't know	Agree	Strongly agree	Strongly agree	Strongly disagree	Strongly agree	Disagree	Strongly agree	Disagree	Agree	Agree	Neutral	Disagree	Never attended	Never involved	Never attended	Never involved	Once	Never	No	Yes	Yes	Yes	Yes	No	Yes	No	Yes	No	No	Yes	Strongly agree	Strongly agree
289	30	Female	Nurse	MOH	Regional	Sarpang	Diploma	3	1 to 5	Yes	Yes	Don't know	Don't know	Don't know	Yes	Don't know	Yes	Neutral	Neutral	Strongly agree	Neutral	Agree	Neutral	Neutral	Agree	Agree	Neutral	Neutral	Agree	Never attended	Never involved	Regional level	Never involved	Never involved.	Rarely	No	Yes	Yes	Yes	Don't know	No	Don't know	Don't know	Yes	No	No	No	Neutral	Agree
290	38	Male	Nurse	MOH	Dzongkhag	Dagana	Diploma	8	6 to 10	Yes	Yes	Yes	No	No	Yes	No	Yes	Strongly agree	Agree	Strongly agree	Neutral	Agree	Agree	Agree	Disagree	Agree	Agree	Disagree	Strongly agree	Never attended	Never involved	Never attended	Never involved	Never involved.	Rarely	No	No	Yes	Yes	Yes	No	Yes	No	Yes	Yes	No	Yes	Strongly agree	Strongly agree
291	51	Female	Health Assistant/Clinical Officer	MOH	Dzongkhag	Samtse	Certificate	33	Above 21	Yes	Yes	Don't know	No	No	Yes	No	No	Strongly agree	Strongly agree	Agree	Strongly disagree	Agree	Disagree	Neutral	Disagree	Neutral	Agree	Neutral	Agree	In service	More than once	Gewog level	Once	More than once	Sometimes	No	No	Yes	Yes	Don't know	Don't know	Yes	No	Yes	Yes	No	No	Strongly agree	Strongly agree
292	34	Female	Nurse	MOH	Gewog	Pemagatshel	Diploma	10	6 to 10	Yes	Yes	No	No	Yes	Yes	No	No	Agree	Agree	Disagree	Disagree	Agree	Neutral	Agree	Disagree	Disagree	Neutral	Disagree	Neutral	Never attended	Once	Never attended	Never involved	Never involved.	Never	Yes	No	Yes	Yes	No	No	No	No	Yes	No	No	No	Agree	Agree
293	28	Male	Nurse	MOH	Gewog	Trashigang	Diploma	4	1 to 5	Yes	Yes	Yes	Yes	Yes	Yes	Yes	No	Strongly agree	Agree	Neutral	Agree	Agree	Agree	Agree	Agree	Strongly agree	Strongly agree	Neutral	Strongly agree	Never attended	Once	District level	Once	Once	Sometimes	No	Yes	Yes	Yes	Yes	No	Yes	No	Yes	No	No	Yes	Strongly agree	Strongly agree
294	37	Male	Health Assistant/Clinical Officer	MOH	Gewog	Bumthang	Certificate	16	16 to 20	Yes	Yes	Yes	Yes	Yes	Yes	Don't know	Don't know	Agree	Agree	Neutral	Disagree	Neutral	Disagree	Neutral	Disagree	Neutral	Agree	Neutral	Neutral	Never attended	Never involved	Never attended	Never involved	Never involved.	Never	No	No	Yes	Yes	Yes	No	Yes	Yes	Yes	Yes	No	No	Neutral	Agree
295	40	Male	Health Assistant/Clinical Officer	MOH	Regional	Chhukha	Bachelors degree	17	16 to 20	Yes	Yes	Yes	No	Yes	Yes	Don't know	No	Strongly agree	Strongly agree	Neutral	Disagree	Agree	Neutral	Neutral	Disagree	Agree	Agree	Neutral	Neutral	Never attended	Never involved	Never attended	Never involved	Never involved.	Never	There were no zoonotic diseases outbreaks.	Yes	Yes	Yes	Yes	No	Yes	Yes	Yes	No	No	Yes	Strongly agree	Strongly agree
296	28	Female	Nurse	MOH	National	Thimphu	Diploma	3	1 to 5	Yes	Yes	Yes	Yes	Yes	Yes	Yes	No	Agree	Agree	Strongly agree	Strongly disagree	Agree	Disagree	Agree	Agree	Strongly agree	Agree	Agree	Agree	Never attended	Once	National level	Never involved	Never involved.	Sometimes	No	Yes	Yes	Yes	Don't know	No	Yes	No	Yes	Don't know	Don't know	No	Agree	Agree
297	38	Male	Medical Doctor	MOH	Dzongkhag	Wangdue Phodrang	Masters degree or above	3	1 to 5	Yes	Yes	Yes	No	Don't know	Yes	Don't know	No	Agree	Strongly agree	Neutral	Disagree	Neutral	Strongly agree	Neutral	Neutral	Agree	Agree	Neutral	Neutral	Never attended	Never involved	Never attended	Never involved	Never involved.	Never	No	Yes	Yes	Yes	Don't know	Don't know	Yes	No	Yes	Don't know	No	Don't know	Neutral	Agree
298	38	Male	Medical laboratory	MOH	National	Thimphu	Certificate	14	11 to 15	Yes	Yes	Yes	Don't know	Yes	Yes	Don't know	Don't know	Strongly agree	Strongly agree	Strongly agree	Strongly disagree	Agree	Neutral	Agree	Strongly disagree	Strongly agree	Strongly agree	Neutral	Agree	Never attended	Never involved	Never attended	Never involved	More than once	Never	No	No	Don't know	Don't know	Don't know	Don't know	Don't know	Don't know	Yes	Don't know	Don't know	Don't know	Agree	Agree
299	37	Female	Health Assistant/Clinical Officer	MOH	Gewog	Sarpang	Certificate	10	6 to 10	Yes	Yes	Don't know	No	Don't know	Yes	Don't know	Don't know	Agree	Strongly agree	Agree	Neutral	Strongly agree	Neutral	Neutral	Disagree	Agree	Disagree	Disagree	Agree	Never attended	Never involved	Never attended	Once	Once	Sometimes	Yes	Yes	Yes	Don't know	Don't know	Don't know	Yes	Don't know	Yes	No	No	No	Strongly agree	Strongly agree
300	46	Male	Medical Doctor	MOH	National	Thimphu	Masters degree or above	17	16 to 20	Yes	Yes	Yes	No	Yes	Yes	Don't know	No	Strongly agree	Neutral	Neutral	Neutral	Neutral	Agree	Disagree	Neutral	Neutral	Agree	Agree	Agree	Never attended	Never involved	Never attended	Never involved	Never involved.	Rarely	No	No	Yes	Yes	Don't know	Don't know	Yes	Don't know	Yes	Don't know	No	No	Strongly agree	Strongly agree
301	29	Female	Nurse	MOH	National	Thimphu	Diploma	<1	Below 1	Yes	Yes	No	Don't know	Don't know	Don't know	Don't know	Don't know	Neutral	Strongly agree	Neutral	Neutral	Neutral	Neutral	Neutral	Disagree	Neutral	Neutral	Neutral	Neutral	Never attended	Never involved	Never attended	Once	More than once	Rarely	No	Yes	Yes	Yes	Don't know	Don't know	Don't know	Don't know	Yes	No	No	Don't know	Agree	Strongly agree
302	32	Male	Nurse	MOH	Dzongkhag	Tsirang	Diploma	8	6 to 10	Yes	Yes	Yes	No	Yes	Yes	Yes	Yes	Agree	Agree	Agree	Disagree	Disagree	Neutral	Agree	Disagree	Neutral	Strongly agree	Neutral	Agree	Never attended	Once	Regional level	Once	Once	Sometimes	Yes	Yes	Yes	Yes	Yes	No	Yes	Yes	Yes	No	No	Yes	Strongly agree	Strongly agree
303	60	Male	Nurse	MOH	Regional	Sarpang	Diploma	34	Above 21	Yes	Yes	Yes	Yes	Don't know	Yes	No	No	Agree	Strongly agree	Neutral	Agree	Agree	Agree	Agree	Neutral	Neutral	Agree	Neutral	Agree	At a training institute	Never involved	National level	Never involved	Once	Rarely	Yes	Yes	Yes	No	No	Don't know	Yes	Yes	Yes	Yes	No	Yes	Strongly agree	Strongly agree
304	33	Male	Nurse	MOH	Regional	Sarpang	Diploma	8	6 to 10	Yes	Yes	Yes	Yes	Yes	Yes	Don't know	Don't know	Agree	Agree	Neutral	Disagree	Neutral	Disagree	Neutral	Disagree	Neutral	Neutral	Neutral	Neutral	Never attended	Never involved	Never attended	Never involved	Never involved.	Sometimes	Yes	Yes	Yes	Yes	Don't know	Don't know	Yes	Yes	Yes	No	No	No	Agree	Agree
305	25	Female	Nurse	MOH	Regional	Mongar	Bachelors degree	<1	Below 1	Yes	Yes	Yes	Don't know	Yes	Yes	Don't know	Don't know	Strongly agree	Neutral	Neutral	Neutral	Agree	Neutral	Neutral	Disagree	Agree	Strongly agree	Agree	Neutral	Never attended	Never involved	Never attended	Never involved	Never involved.	Never	No	Yes	Yes	Yes	Don't know	Don't know	Yes	No	Yes	No	No	Yes	Strongly agree	Strongly agree
306	27	Male	Medical laboratory	MOH	Dzongkhag	Samtse	Certificate	3	1 to 5	Yes	Yes	Yes	Don't know	Yes	Yes	No	No	Strongly agree	Disagree	Disagree	Agree	Disagree	Neutral	Disagree	Agree	Agree	Agree	Agree	Strongly agree	Never attended	More than once	Never attended	More than once	More than once	Rarely	No	No	Don't know	Don't know	Don't know	Don't know	Don't know	Don't know	Don't know	Don't know	Don't know	Don't know	Agree	Agree
307	31	Female	Nurse	MOH	Dzongkhag	Wangdue Phodrang	Certificate	9	6 to 10	Yes	Yes	Yes	Yes	Yes	Yes	Don't know	Yes	Strongly agree	Strongly agree	Agree	Neutral	Neutral	Neutral	Agree	Strongly agree	Agree	Agree	Neutral	Neutral	At a training institute	More than once	District level	More than once	More than once	Sometimes	No	No	Yes	Yes	Yes	Don't know	Don't know	Don't know	Yes	Don't know	Don't know	Don't know	Agree	Agree
308	52	Male	Medical laboratory	MOH	National	Thimphu	Masters degree or above	24	Above 21	Yes	Yes	Yes	No	Yes	Yes	No	No	Strongly agree	Strongly agree	Strongly agree	Strongly disagree	Agree	Disagree	Agree	Disagree	Agree	Strongly agree	Disagree	Agree	In service	More than once	International level	More than once	More than once	Sometimes	Yes	Yes	Yes	Yes	Yes	No	Yes	No	Yes	No	No	Yes	Strongly agree	Strongly agree
309	29	Male	Medical laboratory	MOH	Gewog	Samdrup Jhongkhar	Certificate	7	6 to 10	Yes	Yes	Yes	No	No	Yes	No	No	Agree	Agree	Neutral	Neutral	Neutral	Neutral	Neutral	Neutral	Agree	Agree	Neutral	Neutral	At a training institute	Never involved	Never attended	Never involved	Never involved.	Sometimes	No	No	Yes	Yes	Yes	No	Yes	No	Yes	Don't know	Don't know	No	Agree	Agree
310	42	Female	Health Assistant/Clinical Officer	MOH	Gewog	Punakha	Certificate	23	Above 21	Yes	Yes	Yes	Yes	Yes	Yes	Yes	Yes	Strongly agree	Agree	Agree	Agree	Agree	Agree	Neutral	Disagree	Agree	Agree	Neutral	Agree	In service	Once	District level	Once	Once	Always	No	No	Yes	Yes	Yes	Don't know	No	Yes	Yes	No	No	Yes	Strongly agree	Strongly agree
311	41	Female	Health Assistant/Clinical Officer	MOH	Dzongkhag	Haa	Bachelors degree	21	Above 21	Yes	Yes	Don't know	Don't know	Don't know	Yes	Don't know	No	Agree	Agree	Disagree	Disagree	Neutral	Neutral	Agree	Neutral	Strongly agree	Agree	Neutral	Agree	Never attended	Never involved	Never attended	Once	Once	Rarely	There were no zoonotic diseases outbreaks.	No	Yes	Yes	No	Don't know	Yes	Don't know	Yes	Don't know	No	No	Agree	Agree
312	43	Male	Health Assistant/Clinical Officer	MOH	Gewog	Sarpang	Certificate	22	Above 21	Yes	Yes	Yes	No	Yes	Yes	Don't know	Don't know	Agree	Agree	Neutral	Neutral	Neutral	Disagree	Neutral	Disagree	Agree	Agree	Neutral	Agree	Never attended	Never involved	Never attended	Never involved	Never involved.	Sometimes	Yes	Yes	Yes	Yes	Don't know	Don't know	Yes	No	Yes	Yes	No	No	Agree	Agree
313	51	Male	Health Assistant/Clinical Officer	MOH	Gewog	Lhuentse	Certificate	29	Above 21	Yes	Yes	Yes	No	Yes	Yes	Don't know	Don't know	Agree	Agree	Agree	Disagree	Agree	Agree	Agree	Agree	Agree	Agree	Neutral	Agree	Never attended	Once	Never attended	Once	Once	Sometimes	No	Yes	Yes	Yes	Yes	Don't know	Yes	Yes	Yes	Don't know	Yes	Don't know	Agree	Agree
314	30	Male	Nurse	MOH	Gewog	Thimphu	Diploma	5	1 to 5	Yes	Yes	Don't know	No	Yes	Yes	Don't know	Don't know	Strongly agree	Strongly agree	Agree	Agree	Strongly agree	Strongly agree	Strongly agree	Neutral	Strongly agree	Strongly agree	Neutral	Strongly agree	In service	Once	National level	Never involved	Once	Sometimes	No	No	Yes	Yes	Yes	Yes	Yes	Yes	Yes	Yes	No	No	Agree	Agree
315	45	Male	Medical Doctor	MOH	National	Thimphu	Masters degree or above	18	16 to 20	Yes	Yes	Yes	No	No	Yes	No	Yes	Agree	Agree	Agree	Neutral	Agree	Neutral	Agree	Neutral	Agree	Agree	Agree	Neutral	Never attended	Never involved	Never attended	Never involved	Never involved.	Never	There were no zoonotic diseases outbreaks.	No	Yes	Yes	Don't know	No	Yes	Don't know	Yes	Yes	No	Yes	Agree	Agree
316	31	Male	Nurse	MOH	Gewog	Trashigang	Diploma	6	6 to 10	Yes	Yes	Yes	No	Yes	Yes	Don't know	Don't know	Agree	Agree	Neutral	Neutral	Neutral	Agree	Agree	Disagree	Strongly agree	Strongly agree	Agree	Agree	Never attended	Never involved	Never attended	Once	Never involved.	Rarely	No	No	Yes	Yes	Yes	Don't know	Yes	Don't know	Yes	No	No	No	Strongly agree	Strongly agree
317	24	Male	Health Assistant/Clinical Officer	MOH	Gewog	Trashigang	Certificate	24	Above 21	Yes	Yes	Yes	No	Yes	Yes	No	No	Strongly agree	Agree	Agree	Strongly agree	Neutral	Neutral	Agree	Agree	Strongly agree	Strongly agree	Agree	Strongly agree	In service	More than once	District level	Once	Once	Rarely	Yes	Yes	Yes	Yes	Yes	No	Yes	Yes	Yes	Yes	No	Yes	Strongly agree	Strongly agree
318	37	Female	Health Assistant/Clinical Officer	MOH	Gewog	Trashigang	Certificate	14	11 to 15	Yes	Yes	Yes	No	Yes	Yes	No	No	Strongly agree	Agree	Agree	Strongly disagree	Neutral	Neutral	Agree	Agree	Strongly agree	Strongly agree	Agree	Strongly agree	In service	More than once	District level	Once	Once	Rarely	Yes	Yes	Yes	Yes	Yes	No	Yes	Yes	Yes	Yes	No	Yes	Strongly agree	Strongly agree
319	32	Male	Medical Doctor	MOH	Gewog	Chhukha	Masters degree or above	7	6 to 10	Yes	Yes	Don't know	No	Yes	Yes	Don't know	No	Strongly agree	Agree	Agree	Disagree	Strongly agree	Neutral	Agree	Neutral	Agree	Agree	Neutral	Neutral	Never attended	Never involved	Never attended	Once	More than once	Sometimes	Yes	Yes	Yes	Yes	Don't know	No	Yes	No	Yes	No	No	Yes	Strongly agree	Strongly agree
320	27	Female	Medical Doctor	MOH	Gewog	Zhemgang	Bachelors degree	<1	Below 1	Yes	Yes	Don't know	No	Don't know	Yes	Don't know	Don't know	Agree	Neutral	Neutral	Neutral	Neutral	Neutral	Strongly agree	Neutral	Neutral	Agree	Neutral	Agree	Never attended	Never involved	Never attended	Once	Once	Rarely	There were no zoonotic diseases outbreaks.	No	Yes	Yes	Don't know	Don't know	Yes	Don't know	Yes	Don't know	No	Yes	Agree	Agree
321	43	Female	Administrator	MOH	Dzongkhag	Samtse	Bachelors degree	10	6 to 10	Yes	Yes	No	No	Yes	Yes	No	No	Strongly agree	Agree	Disagree	Disagree	Agree	Agree	Agree	Disagree	Agree	Agree	Agree	Strongly agree	In service	More than once	District level	More than once	More than once	Sometimes	Yes	Yes	Yes	Yes	Yes	No	Yes	Yes	Yes	No	No	No	Strongly agree	Strongly agree
322	30	Male	Medical Doctor	MOH	Regional	Mongar	Bachelors degree	5	1 to 5	Yes	Yes	Don't know	No	Don't know	Yes	Don't know	Don't know	Agree	Strongly agree	Agree	Strongly disagree	Neutral	Neutral	Neutral	Strongly disagree	Strongly agree	Strongly agree	Agree	Neutral	Never attended	Never involved	Never attended	Never involved	Never involved.	Never	There were no zoonotic diseases outbreaks.	No	Yes	No	Yes	No	Yes	Yes	No	Yes	No	Yes	Strongly agree	Strongly agree
323	27	Female	Nurse	MOH	Dzongkhag	Samtse	Diploma	3	1 to 5	Yes	Yes	Yes	No	Yes	Yes	Don't know	Don't know	Strongly agree	Agree	Neutral	Neutral	Agree	Neutral	Neutral	Neutral	Agree	Agree	Agree	Agree	Never attended	Once	District level	Once	Once	Never	No	No	Yes	Yes	Yes	No	Yes	Yes	Yes	Yes	No	Yes	Agree	Agree
324	38	Female	Health Assistant/Clinical Officer	MOH	Gewog	Mongar	Certificate	15	11 to 15	Yes	Yes	Yes	Yes	Don't know	Yes	No	No	Strongly agree	Agree	Strongly agree	Strongly disagree	Neutral	Neutral	Agree	Neutral	Strongly agree	Strongly agree	Neutral	Agree	At a training institute	Once	Gewog level	Never involved	Never involved.	Sometimes	Yes	Yes	Yes	Yes	Don't know	Don't know	Yes	Don't know	Yes	Yes	No	No	Strongly agree	Strongly agree
325	45	Male	Health Assistant/Clinical Officer	MOH	Gewog	Chhukha	Bachelors degree	25	Above 21	Yes	Yes	Yes	No	Yes	Yes	No	No	Strongly agree	Agree	Agree	Strongly disagree	Agree	Neutral	Agree	Disagree	Agree	Strongly agree	Neutral	Agree	Never attended	More than once	Gewog level	Never involved	Once	Sometimes	No	No	Yes	Yes	Don't know	No	Yes	Yes	Yes	No	No	Yes	Strongly agree	Strongly agree
326	27	Female	Nurse	MOH	National	Thimphu	Diploma	5	1 to 5	Yes	Yes	Yes	No	Yes	Yes	No	No	Agree	Agree	Neutral	Neutral	Agree	Neutral	Neutral	Neutral	Agree	Agree	Neutral	Agree	In service	Once	District level	Never involved	Never involved.	Rarely	No	No	Yes	Yes	Yes	No	Yes	Don't know	Don't know	No	No	Yes	Agree	Agree
327	26	Male	Medical laboratory	MOH	Gewog	Tsirang	Diploma	2	1 to 5	Yes	Yes	Don't know	Yes	Don't know	Yes	Don't know	Don't know	Agree	Strongly agree	Disagree	Neutral	Agree	Agree	Neutral	Agree	Strongly agree	Strongly agree	Neutral	Agree	Never attended	Never involved	Never attended	Never involved	Never involved.	Sometimes	There were no zoonotic diseases outbreaks.	No	Yes	Yes	Yes	Yes	Yes	No	Yes	No	No	Yes	Strongly agree	Strongly agree
328	27	Male	Health Assistant/Clinical Officer	MOH	Dzongkhag	Gasa	Diploma	2	1 to 5	Yes	Yes	Don't know	No	Yes	Yes	Don't know	Don't know	Strongly agree	Agree	Agree	Strongly disagree	Agree	Agree	Agree	Disagree	Agree	Strongly agree	Neutral	Neutral	Never attended	Never involved	Never attended	Never involved	Never involved.	Never	No	Yes	Yes	Yes	Don't know	Don't know	Yes	Yes	Yes	Yes	No	No	Strongly agree	Strongly agree
329	32	Female	Health Assistant/Clinical Officer	MOH	Gewog	Samdrup Jhongkhar	Certificate	10	6 to 10	Yes	Yes	Don't know	Don't know	Yes	Yes	Don't know	Don't know	Neutral	Strongly agree	Strongly agree	Neutral	Neutral	Neutral	Neutral	Disagree	Strongly agree	Agree	Neutral	Neutral	Never attended	Never involved	Never attended	Never involved	Never involved.	Never	No	Yes	Yes	Yes	Yes	No	Yes	No	Yes	Yes	No	Yes	Strongly agree	Agree
330	54	Male	Health Assistant/Clinical Officer	MOH	Gewog	Trashi Yangtse	Certificate	35	Above 21	Yes	Yes	Don't know	No	Yes	Yes	Don't know	No	Strongly agree	Agree	Disagree	Disagree	Neutral	Neutral	Neutral	Agree	Disagree	Agree	Neutral	Agree	Never attended	Never involved	Never attended	Never involved	Never involved.	Never	There were no zoonotic diseases outbreaks.	Yes	Yes	No	No	Don't know	Don't know	No	Yes	No	No	No	Neutral	Agree
331	25	Female	Nurse	MOH	National	Thimphu	Bachelors degree	<1	Below 1	Yes	Yes	Yes	No	Yes	Yes	No	No	Agree	Disagree	Neutral	Agree	Disagree	Agree	Disagree	Agree	Agree	Agree	Agree	Neutral	Never attended	Once	National level	Never involved	More than once	Always	There were no zoonotic diseases outbreaks.	No	Yes	No	Don't know	Don't know	Yes	No	No	No	No	No	Agree	Agree
332	26	Female	Medical Doctor	MOH	Dzongkhag	Trashi Yangtse	Bachelors degree	<1	Below 1	Yes	Yes	Yes	No	Yes	Yes	Yes	No	Agree	Strongly agree	Agree	Neutral	Agree	Neutral	Neutral	Agree	Agree	Strongly agree	Agree	Agree	At school	Once	National level	Never involved	Never involved.	Rarely	Yes	No	Yes	Don't know	Yes	No	Yes	Yes	Yes	Yes	No	Yes	Strongly agree	Strongly agree
333	29	Male	Medical laboratory	MOH	Regional	Mongar	Diploma	5	1 to 5	Yes	Yes	Yes	No	Yes	Yes	Yes	No	Agree	Agree	Neutral	Agree	Agree	Neutral	Neutral	Neutral	Neutral	Neutral	Agree	Agree	At a training institute	Never involved	Never attended	Never involved	Once	Never	No	No	Yes	Yes	Yes	Don't know	Yes	Don't know	No	Don't know	Don't know	No	Agree	Agree
334	42	Female	Health Assistant/Clinical Officer	MOH	Regional	Mongar	Certificate	29	Above 21	Yes	Yes	Yes	No	Yes	Yes	Don't know	Don't know	Strongly agree	Neutral	Neutral	Neutral	Neutral	Neutral	Neutral	Neutral	Neutral	Agree	Neutral	Agree	Never attended	Never involved	Never attended	Never involved	Never involved.	Never	No	Yes	Yes	Don't know	Don't know	Don't know	Don't know	Don't know	Yes	No	No	No	Agree	Strongly agree
335	34	Female	Nurse	MOH	Gewog	Dagana	Diploma	12	11 to 15	Yes	Yes	Yes	Yes	Yes	Yes	Don't know	No	Agree	Agree	Neutral	Neutral	Agree	Neutral	Neutral	Neutral	Agree	Agree	Neutral	Agree	Never attended	Never involved	Never attended	Once	Never involved.	Never	No	No	Don't know	Yes	Yes	Don't know	Don't know	Don't know	Don't know	Don't know	Don't know	No	Neutral	Neutral
336	33	Male	Nurse	MOH	Dzongkhag	Trashigang	Diploma	10	6 to 10	Yes	Yes	Yes	Yes	Yes	Yes	Don't know	Don't know	Agree	Strongly agree	Agree	Neutral	Neutral	Neutral	Neutral	Neutral	Agree	Neutral	Neutral	Neutral	Never attended	Never involved	Never attended	Never involved	Never involved.	Never	No	No	Don't know	Don't know	Don't know	Don't know	Don't know	Don't know	Don't know	Don't know	Don't know	Don't know	Agree	Neutral
337	44	Male	Medical laboratory	MOH	Gewog	Samdrup Jhongkhar	Certificate	23	Above 21	Yes	Yes	Yes	No	No	Yes	No	No	Agree	Agree	Neutral	Neutral	Disagree	Neutral	Neutral	Neutral	Agree	Agree	Agree	Strongly agree	Never attended	Never involved	Never attended	Never involved	More than once	Rarely	No	No	Yes	Yes	Yes	No	Yes	No	Yes	Don't know	Don't know	No	Agree	Strongly agree
338	54	Female	Health Assistant/Clinical Officer	MOH	National	Thimphu	Certificate	38	Above 21	Yes	Yes	Yes	No	Yes	Yes	Don't know	No	Agree	Agree	Disagree	Disagree	Agree	Neutral	Agree	Neutral	Neutral	Agree	Disagree	Strongly agree	Never attended	Never involved	Never attended	Never involved	Once	Rarely	No	No	Yes	Yes	No	No	No	Yes	Yes	Yes	No	No	Agree	Agree
339	46	Male	Medical laboratory	MOH	Gewog	Samdrup Jhongkhar	Certificate	23	Above 21	Yes	Yes	Yes	Yes	Don't know	Yes	No	No	Agree	Neutral	Neutral	Disagree	Neutral	Agree	Neutral	Agree	Strongly agree	Agree	Agree	Agree	Never attended	Never involved	Never attended	Never involved	Never involved.	Rarely	No	No	Yes	Yes	Don't know	Don't know	Yes	Don't know	Don't know	No	Don't know	No	Agree	Agree
340	46	Male	Administrator	MOH	Dzongkhag	Dagana	Bachelors degree	23	Above 21	Yes	Yes	No	No	Yes	Yes	No	No	Strongly agree	Strongly agree	Agree	Neutral	Agree	Disagree	Neutral	Agree	Disagree	Strongly agree	Disagree	Strongly agree	In service	More than once	National level	More than once	More than once	Rarely	Yes	Yes	Yes	No	Yes	No	Yes	No	Yes	Yes	No	Don't know	Strongly agree	Strongly agree
341	38	Male	Medical laboratory	MOH	Regional	Sarpang	Certificate	15	11 to 15	Don't know	Yes	Don't know	Don't know	Don't know	Don't know	No	Don't know	Agree	Neutral	Disagree	Disagree	Neutral	Neutral	Disagree	Neutral	Agree	Agree	Neutral	Agree	Never attended	More than once	Regional level	More than once	More than once	Rarely	There were no zoonotic diseases outbreaks.	No	Yes	Yes	Don't know	Don't know	Don't know	Don't know	Yes	Don't know	No	Don't know	Agree	Agree
342	25	Female	Medical laboratory	MOH	Dzongkhag	Trashi Yangtse	Diploma	<1	Below 1	Yes	Don't know	Yes	Don't know	Yes	Yes	Don't know	No	Strongly agree	Agree	Agree	Neutral	Agree	Neutral	Disagree	Agree	Agree	Agree	Neutral	Agree	At a training institute	Once	District level	Once	More than once	Sometimes	No	Yes	Yes	Yes	Don't know	Yes	Yes	Don't know	Yes	Don't know	Yes	Yes	Agree	Agree
343	29	Female	Medical Doctor	MOH	Gewog	Chhukha	Bachelors degree	3	1 to 5	Yes	Yes	No	No	Yes	Yes	No	Don't know	Agree	Agree	Agree	Neutral	Strongly agree	Disagree	Strongly agree	Disagree	Neutral	Agree	Neutral	Neutral	Never attended	Never involved	Never attended	Never involved	Never involved.	Never	No	No	No	No	Don't know	Yes	Yes	Don't know	Yes	No	Don't know	Yes	Agree	Strongly agree
344	34	Male	Health Assistant/Clinical Officer	MOH	Gewog	Trashigang	Certificate	9	6 to 10	Yes	Yes	Yes	No	Don't know	Yes	No	No	Strongly agree	Agree	Agree	Disagree	Neutral	Agree	Agree	Agree	Agree	Agree	Neutral	Neutral	Never attended	More than once	District level	More than once	More than once	Sometimes	Yes	No	No	Yes	Yes	No	Yes	No	Yes	No	No	No	Agree	Strongly agree
345	27	Female	Nurse	MOH	National	Thimphu	Diploma	4	1 to 5	Don't know	Don't know	Don't know	Don't know	Don't know	Don't know	No	Don't know	Strongly agree	Strongly agree	Agree	Neutral	Agree	Neutral	Agree	Disagree	Agree	Agree	Neutral	Neutral	Never attended	Never involved	Never attended	Once	Once	Never	No	No	Yes	Yes	Don't know	Don't know	Yes	Don't know	Yes	Yes	No	No	Agree	Agree
346	43	Male	Administrator	MOH	Dzongkhag	Paro	Masters degree or above	10	6 to 10	Yes	Yes	Yes	No	Yes	Yes	Don't know	No	Agree	Agree	Neutral	Disagree	Disagree	Neutral	Agree	Disagree	Agree	Agree	Neutral	Agree	Never attended	More than once	National level	More than once	More than once	Never	Yes	Yes	Yes	Yes	Yes	No	Yes	No	Yes	No	No	No	Agree	Agree
347	27	Female	Nurse	MOH	Dzongkhag	Chhukha	Diploma	3	1 to 5	Yes	Yes	Yes	No	Yes	Yes	Don't know	Don't know	Strongly agree	Agree	Agree	Neutral	Agree	Agree	Agree	Disagree	Strongly agree	Strongly agree	Agree	Strongly agree	Never attended	Never involved	Never attended	Never involved	More than once	Rarely	No	Yes	Yes	Don't know	Don't know	Don't know	Yes	No	Yes	Don't know	Don't know	Yes	Strongly agree	Strongly agree
348	29	Female	Nurse	MOH	Dzongkhag	Punakha	Bachelors degree	3	1 to 5	Don't know	Yes	Don't know	Don't know	Don't know	Don't know	Don't know	Don't know	Agree	Strongly agree	Neutral	Disagree	Neutral	Agree	Neutral	Strongly disagree	Agree	Neutral	Neutral	Neutral	Never attended	Never involved	Never attended	Never involved	More than once	Never	No	Yes	No	Yes	No	Don't know	Yes	Yes	Yes	No	Don't know	Yes	Agree	Agree
349	42	Female	Medical laboratory	MOH	Regional	Mongar	Certificate	19	16 to 20	Yes	Don't know	Don't know	Don't know	Don't know	Yes	Don't know	Don't know	Neutral	Neutral	Neutral	Neutral	Neutral	Neutral	Neutral	Neutral	Agree	Agree	Agree	Neutral	In service	More than once	Regional level	Never involved	Never involved.	Never	No	Yes	Yes	Yes	Yes	Don't know	Yes	Don't know	Don't know	Don't know	No	Yes	Agree	Neutral
350	36	Female	Nurse	MOH	National	Thimphu	Diploma	15	11 to 15	Yes	Yes	Yes	No	Yes	Yes	Don't know	Don't know	Strongly agree	Strongly agree	Agree	Neutral	Strongly agree	Neutral	Strongly agree	Agree	Strongly agree	Strongly agree	Neutral	Agree	Never attended	Never involved	Never attended	Never involved	Once	Rarely	No	No	Yes	Yes	Don't know	Don't know	Yes	Don't know	Yes	Don't know	Don't know	Don't know	Agree	Strongly agree
351	23	Male	Nurse	MOH	Regional	Mongar	Diploma	<1	Below 1	Yes	Yes	Yes	No	Yes	Yes	Don't know	Don't know	Agree	Agree	Neutral	Neutral	Strongly agree	Neutral	Disagree	Neutral	Strongly agree	Agree	Agree	Agree	Never attended	Never involved	Never attended	Never involved	Never involved.	Sometimes	No	Yes	Yes	Yes	Yes	Yes	Yes	Yes	Yes	Yes	No	No	Agree	Strongly agree
352	47	Male	Health Assistant/Clinical Officer	MOH	Gewog	Zhemgang	Certificate	18	16 to 20	Yes	Yes	Yes	No	Yes	Yes	Yes	No	Strongly agree	Strongly agree	Strongly agree	Strongly disagree	Strongly agree	Strongly disagree	Disagree	Strongly agree	Strongly agree	Strongly agree	Disagree	Disagree	Never attended	Never involved	District level	Never involved	Never involved.	Never	No	Yes	Yes	Yes	Yes	No	Yes	Yes	Yes	Yes	No	No	Strongly agree	Strongly agree
353	48	Male	Health Assistant/Clinical Officer	MOH	Regional	Mongar	Certificate	23	Above 21	Yes	Yes	Don't know	Yes	Yes	Don't know	Yes	No	Agree	Agree	Neutral	Neutral	Agree	Agree	Neutral	Disagree	Agree	Agree	Neutral	Disagree	Never attended	Never involved	Never attended	Never involved	Never involved.	Never	No	No	Yes	Yes	Don't know	Don't know	Don't know	Don't know	Yes	Don't know	Don't know	Yes	Disagree	Agree
354	25	Male	Health Assistant/Clinical Officer	MOH	Gewog	Haa	Diploma	2	1 to 5	Yes	Yes	Yes	No	Yes	Yes	No	No	Strongly agree	Agree	Agree	Strongly disagree	Agree	Neutral	Agree	Disagree	Agree	Strongly agree	Agree	Agree	Never attended	More than once	District level	Never involved	Never involved.	Never	No	Yes	Yes	Yes	No	Yes	No	No	Yes	No	No	Yes	Strongly agree	Strongly agree
355	26	Female	Nurse	MOH	Regional	Mongar	Bachelors degree	<1	Below 1	Yes	Yes	Don't know	No	Yes	Yes	Yes	Yes	Strongly agree	Agree	Neutral	Neutral	Agree	Disagree	Neutral	Disagree	Agree	Agree	Neutral	Neutral	Never attended	Never involved	Never attended	Never involved	Once	Never	There were no zoonotic diseases outbreaks.	Yes	Yes	Yes	Don't know	Don't know	Yes	No	Yes	No	No	No	Agree	Strongly agree
356	30	Male	Nurse	MOH	National	Thimphu	Bachelors degree	4	1 to 5	Yes	Yes	Yes	No	Yes	Yes	No	No	Strongly agree	Strongly agree	Neutral	Agree	Strongly agree	Strongly agree	Neutral	Strongly agree	Strongly agree	Strongly agree	Neutral	Strongly agree	In service	Once	Regional level	More than once	More than once	Always	No	Yes	Yes	Yes	Don't know	Yes	Yes	No	Yes	Don't know	No	No	Strongly agree	Strongly agree
357	42	Male	Medical Doctor	MOH	Dzongkhag	Trashigang	Masters degree or above	14	11 to 15	Yes	Yes	Yes	No	Yes	Yes	Don't know	Don't know	Strongly agree	Neutral	Neutral	Neutral	Neutral	Neutral	Agree	Neutral	Neutral	Neutral	Neutral	Neutral	Never attended	Never involved	Never attended	Never involved	Once	Never	No	Yes	Yes	Yes	Don't know	No	Yes	Don't know	Yes	Don't know	No	Don't know	Neutral	Agree
358	34	Male	Nurse	MOH	Dzongkhag	Samdrup Jhongkhar	Diploma	10	6 to 10	Yes	Yes	Yes	No	Yes	Yes	No	Yes	Strongly agree	Strongly agree	Neutral	Neutral	Neutral	Neutral	Neutral	Strongly disagree	Strongly agree	Strongly agree	Strongly agree	Strongly agree	Never attended	Never involved	Never attended	Never involved	Never involved.	Never	No	Yes	Yes	Yes	Don't know	Don't know	Yes	Don't know	Yes	Don't know	Don't know	Yes	Strongly agree	Strongly agree
359	35	Male	Nurse	MOH	Dzongkhag	Zhemgang	Diploma	8	6 to 10	Yes	Yes	Yes	Don't know	Don't know	Don't know	No	Don't know	Strongly agree	Agree	Agree	Neutral	Neutral	Neutral	Neutral	Neutral	Neutral	Neutral	Neutral	Strongly agree	In service	More than once	District level	Once	Once	Sometimes	There were no zoonotic diseases outbreaks.	No	Yes	Yes	Don't know	Don't know	No	Yes	Yes	Yes	No	No	Agree	Strongly agree
360	28	Male	Health Assistant/Clinical Officer	MOH	Gewog	Samtse	Diploma	4	1 to 5	Yes	Yes	Yes	Yes	Yes	Yes	No	No	Strongly agree	Disagree	Agree	Disagree	Strongly disagree	Agree	Agree	Disagree	Agree	Agree	Disagree	Agree	In service	More than once	District level	Never involved	Never involved.	Sometimes	No	No	Yes	Yes	Yes	No	Yes	Yes	Yes	No	No	Yes	Strongly agree	Strongly agree
361	35	Female	Nurse	MOH	Dzongkhag	Chhukha	Certificate	11	11 to 15	Yes	Yes	Yes	No	Yes	Yes	Don't know	Don't know	Agree	Agree	Neutral	Neutral	Neutral	Neutral	Disagree	Agree	Agree	Agree	Agree	Neutral	Never attended	More than once	District level	More than once	More than once	Sometimes	Yes	No	Yes	Yes	Don't know	No	Yes	Don't know	Yes	No	Don't know	Yes	Agree	Agree
362	32	Female	Nurse	MOH	Gewog	Sarpang	Diploma	7	6 to 10	Yes	Yes	Yes	Don't know	Yes	Yes	Don't know	Don't know	Agree	Strongly agree	Agree	Agree	Neutral	Agree	Neutral	Disagree	Agree	Strongly agree	Agree	Agree	Never attended	Once	District level	Never involved	Once	Sometimes	Yes	Yes	Yes	Yes	Don't know	Don't know	Yes	Yes	Yes	Don't know	No	No	Agree	Agree
363	26	Female	Medical Doctor	MOH	Gewog	Samtse	Bachelors degree	<1	Below 1	Yes	Yes	Yes	No	Yes	Yes	No	No	Strongly agree	Agree	Agree	Strongly disagree	Neutral	Disagree	Disagree	Neutral	Neutral	Agree	Neutral	Disagree	Never attended	Once	National level	Never involved	Never involved.	Rarely	No	Yes	Yes	Yes	No	No	Yes	No	Yes	Don't know	No	Yes	Agree	Agree
364	29	Female	Medical laboratory	MOH	Gewog	Dagana	Certificate	6	6 to 10	Yes	Yes	Yes	Yes	Yes	Yes	Yes	Yes	Strongly agree	Strongly agree	Strongly agree	Strongly disagree	Strongly agree	Strongly disagree	Strongly agree	Strongly disagree	Strongly agree	Strongly agree	Disagree	Disagree	Never attended	Never involved	Never attended	Never involved	Never involved.	Never	No	Yes	Yes	Yes	Yes	No	Yes	No	Yes	No	No	No	Agree	Strongly agree
365	31	Male	Medical Doctor	MOH	Dzongkhag	Dagana	Bachelors degree	3	1 to 5	Yes	Yes	Don't know	No	Yes	Yes	No	No	Strongly agree	Strongly agree	Neutral	Strongly disagree	Agree	Neutral	Neutral	Disagree	Strongly agree	Agree	Neutral	Agree	Never attended	Never involved	Never attended	Never involved	Once	Rarely	No	No	Yes	Yes	Don't know	Don't know	Yes	Yes	Yes	Don't know	No	No	Strongly agree	Strongly agree
366	28	Female	Nurse	MOH	Dzongkhag	Samdrup Jhongkhar	Bachelors degree	2	1 to 5	Yes	Yes	Yes	Yes	Yes	Yes	Yes	Yes	Strongly agree	Agree	Disagree	Neutral	Neutral	Agree	Disagree	Neutral	Agree	Agree	Agree	Neutral	Never attended	Never involved	Never attended	Never involved	Never involved.	Never	No	Yes	No	Yes	Don't know	No	Yes	Don't know	Yes	Don't know	No	Yes	Agree	Agree
367	55	Female	Health Assistant/Clinical Officer	MOH	Gewog	Sarpang	Diploma	30	Above 21	Yes	Yes	Yes	No	Yes	Yes	No	No	Strongly agree	Disagree	Disagree	Neutral	Disagree	Neutral	Disagree	Agree	Neutral	Agree	Neutral	Agree	Never attended	Once	Gewog level	Never involved	More than once	Never	Yes	Yes	Yes	Yes	Don't know	Don't know	Yes	Don't know	Yes	No	No	No	Strongly agree	Strongly agree
368	42	Male	Health Assistant/Clinical Officer	MOH	Gewog	Paro	Certificate	20	16 to 20	Don't know	Don't know	Don't know	Don't know	Don't know	Don't know	Don't know	Don't know	Neutral	Strongly agree	Agree	Strongly disagree	Neutral	Neutral	Neutral	Strongly disagree	Agree	Neutral	Neutral	Neutral	Never attended	Never involved	Never attended	Never involved	Once	Never	No	Yes	Yes	Yes	Yes	Yes	No	Yes	Yes	Don't know	No	Yes	Strongly agree	Strongly agree
369	27	Male	Health Assistant/Clinical Officer	MOH	Gewog	Samtse	Diploma	2	1 to 5	Yes	Yes	Yes	No	Yes	Yes	No	No	Strongly agree	Agree	Neutral	Disagree	Neutral	Neutral	Disagree	Neutral	Agree	Agree	Agree	Neutral	Never attended	Once	Never attended	Once	Once	Never	No	Yes	Yes	Yes	Yes	No	Yes	No	No	No	No	No	Strongly agree	Strongly agree
370	35	Female	Health Assistant/Clinical Officer	MOH	Gewog	Bumthang	Certificate	13	11 to 15	Yes	Yes	Yes	No	Yes	Yes	No	Don't know	Agree	Agree	Neutral	Neutral	Agree	Neutral	Neutral	Disagree	Strongly agree	Strongly agree	Agree	Agree	Never attended	Never involved	Never attended	Never involved	Never involved.	Never	There were no zoonotic diseases outbreaks.	Yes	Yes	Yes	Don't know	No	Yes	Yes	Yes	Don't know	No	Yes	Agree	Strongly agree
371	34	Male	Nurse	MOH	National	Thimphu	Certificate	10	6 to 10	Yes	Yes	Yes	No	Yes	Yes	No	Don't know	Neutral	Strongly agree	Agree	Disagree	Agree	Disagree	Agree	Disagree	Agree	Agree	Neutral	Agree	In service	More than once	Regional level	More than once	More than once	Sometimes	No	No	Yes	Yes	Don't know	Yes	Yes	No	Yes	Yes	No	Yes	Agree	Agree
372	32	Male	Nurse	MOH	Gewog	Samdrup Jhongkhar	Diploma	3	1 to 5	Yes	Yes	Don't know	Yes	Yes	Yes	No	Don't know	Agree	Strongly agree	Strongly agree	Strongly disagree	Strongly agree	Neutral	Neutral	Neutral	Agree	Strongly agree	Neutral	Neutral	Never attended	Never involved	Never attended	Never involved	Never involved.	Never	There were no zoonotic diseases outbreaks.	No	Yes	Yes	Yes	No	Yes	No	Yes	No	No	Yes	Agree	Agree
373	25	Male	Health Assistant/Clinical Officer	MOH	Gewog	Samdrup Jhongkhar	Diploma	2	1 to 5	Yes	Yes	Yes	No	Yes	Yes	Don't know	No	Strongly agree	Strongly agree	Agree	Strongly disagree	Agree	Disagree	Disagree	Strongly disagree	Strongly agree	Strongly agree	Disagree	Disagree	Never attended	Never involved	Never attended	Never involved	More than once	Rarely	Yes	Yes	Yes	Yes	No	No	Yes	No	Yes	No	No	Yes	Strongly agree	Strongly agree
374	45	Female	Nurse	MOH	Dzongkhag	Wangdue Phodrang	Bachelors degree	6	6 to 10	Yes	Yes	Yes	No	Yes	Yes	Yes	Yes	Strongly agree	Strongly agree	Strongly agree	Strongly disagree	Agree	Strongly disagree	Neutral	Disagree	Strongly agree	Strongly agree	Neutral	Neutral	Never attended	Once	District level	Once	Never involved.	Rarely	No	Yes	Yes	Yes	Don't know	No	Yes	No	Yes	Don't know	Don't know	Yes	Agree	Strongly agree
375	32	Female	Nurse	MOH	National	Thimphu	Diploma	10	6 to 10	Yes	Yes	Yes	No	Yes	Yes	Don't know	Don't know	Strongly agree	Strongly agree	Strongly agree	Strongly disagree	Agree	Neutral	Neutral	Neutral	Strongly agree	Strongly agree	Neutral	Agree	Never attended	Never involved	Never attended	Never involved	Never involved.	Never	No	No	No	Don't know	Don't know	Don't know	Yes	Don't know	Yes	No	No	Don't know	Strongly agree	Strongly agree
376	29	Female	Health Assistant/Clinical Officer	MOH	Gewog	Trongsa	Certificate	7	6 to 10	Yes	Yes	Don't know	No	Yes	Yes	Don't know	No	Agree	Agree	Neutral	Disagree	Neutral	Agree	Agree	Disagree	Agree	Agree	Neutral	Neutral	Never attended	Never involved	Never attended	Never involved	Never involved.	Never	There were no zoonotic diseases outbreaks.	No	Yes	Yes	Yes	No	Yes	No	Yes	No	No	Yes	Agree	Agree
377	44	Female	Nurse	MOH	National	Thimphu	Bachelors degree	23	Above 21	Yes	Yes	Don't know	No	Yes	Yes	Don't know	Don't know	Agree	Agree	Neutral	Agree	Agree	Neutral	Agree	Neutral	Agree	Agree	Neutral	Neutral	Never attended	Never involved	Never attended	Never involved	Never involved.	Never	No	Yes	Yes	Yes	Don't know	No	Yes	No	Yes	No	No	Yes	Agree	Agree
378	49	Female	Nurse	MOH	Dzongkhag	Chhukha	Diploma	22	Above 21	Yes	Yes	Don't know	No	Yes	Yes	Don't know	Don't know	Agree	Agree	Neutral	Neutral	Agree	Neutral	Neutral	Neutral	Agree	Agree	Neutral	Agree	At a training institute	Never involved	Never attended	Never involved	Never involved.	Never	No	No	Yes	Yes	Don't know	Don't know	Yes	Don't know	Yes	Don't know	Don't know	Yes	Agree	Agree
379	49	Male	Health Assistant/Clinical Officer	MOH	Dzongkhag	Samtse	Certificate	27	Above 21	Yes	Yes	Don't know	No	Don't know	Yes	Don't know	Don't know	Strongly agree	Strongly agree	Agree	Strongly disagree	Agree	Neutral	Agree	Disagree	Agree	Agree	Neutral	Agree	In service	More than once	District level	Once	More than once	Rarely	Yes	Yes	Yes	Yes	Yes	Don't know	No	No	Yes	Don't know	No	Yes	Strongly agree	Strongly agree
380	53	Male	Health Assistant/Clinical Officer	MOH	Gewog	Samdrup Jhongkhar	Certificate	26	Above 21	Yes	Yes	Yes	No	Yes	Yes	No	No	Agree	Neutral	Neutral	Agree	Agree	Agree	Agree	Strongly agree	Agree	Agree	Agree	Strongly agree	At school	Once	Gewog level	Once	Once	Rarely	There were no zoonotic diseases outbreaks.	Yes	Yes	Yes	Don't know	Don't know	Yes	Yes	Yes	Don't know	No	Yes	Strongly agree	Strongly agree
381	34	Female	Health Assistant/Clinical Officer	MOH	Gewog	Trashigang	Certificate	12	11 to 15	Yes	Yes	Yes	No	No	Yes	No	No	Strongly agree	Agree	Agree	Disagree	Agree	Agree	Agree	Agree	Agree	Agree	Agree	Agree	Never attended	Never involved	Never attended	Never involved	Never involved.	Never	No	No	Yes	Yes	Yes	No	Yes	No	Yes	No	No	Don't know	Agree	Strongly agree
382	32	Female	Health Assistant/Clinical Officer	MOH	Regional	Dagana	Certificate	9	6 to 10	Yes	Yes	Yes	No	Yes	Yes	Don't know	Don't know	Agree	Strongly agree	Neutral	Disagree	Neutral	Neutral	Strongly agree	Strongly disagree	Neutral	Agree	Agree	Neutral	Never attended	Never involved	Never attended	Never involved	Never involved.	Never	There were no zoonotic diseases outbreaks.	No	Yes	Yes	Don't know	Don't know	Don't know	Don't know	Don't know	Don't know	No	Don't know	Neutral	Strongly agree
383	43	Male	Health Assistant/Clinical Officer	MOH	Dzongkhag	Wangdue Phodrang	Bachelors degree	24	Above 21	Yes	Yes	Yes	No	Yes	Yes	No	No	Strongly agree	Neutral	Disagree	Disagree	Agree	Neutral	Neutral	Neutral	Disagree	Disagree	Neutral	Disagree	Never attended	Never involved	Never attended	Never involved	Never involved.	Never	No	Yes	Yes	Yes	No	No	Yes	No	Yes	No	No	No	Strongly agree	Strongly agree
384	36	Male	Nurse	MOH	Regional	Mongar	Certificate	12	11 to 15	Yes	Yes	Don't know	Don't know	Yes	Don't know	No	Don't know	Strongly agree	Strongly agree	Neutral	Strongly disagree	Neutral	Neutral	Neutral	Agree	Agree	Agree	Neutral	Neutral	Never attended	Never involved	Never attended	Never involved	Never involved.	Sometimes	No	No	Yes	No	Don't know	Don't know	Don't know	Don't know	Yes	Don't know	No	Don't know	Agree	Strongly agree
385	45	Male	Medical Doctor	MOH	National	Thimphu	Masters degree or above	8	6 to 10	Yes	Yes	Don't know	No	Yes	Yes	Don't know	Don't know	Neutral	Neutral	Neutral	Neutral	Neutral	Neutral	Neutral	Neutral	Neutral	Agree	Neutral	Neutral	Never attended	Once	District level	Never involved	Never involved.	Never	Yes	No	Yes	Yes	Don't know	No	Yes	No	Yes	Don't know	No	Yes	Strongly agree	Strongly agree
386	33	Male	Nurse	MOH	Regional	Sarpang	Diploma	5	1 to 5	Yes	Yes	Yes	No	Yes	Yes	No	No	Strongly agree	Agree	Agree	Agree	Neutral	Agree	Agree	Neutral	Agree	Agree	Agree	Agree	At a training institute	Never involved	Never attended	Never involved	Never involved.	Never	No	No	Yes	Yes	Yes	Don't know	Yes	Yes	Yes	Don't know	No	Yes	Agree	Agree
387	31	Male	Medical laboratory	MOH	Regional	Samdrup Jhongkhar	Bachelors degree	6	6 to 10	Yes	Yes	Don't know	No	Yes	Yes	Don't know	Don't know	Strongly agree	Neutral	Neutral	Disagree	Agree	Neutral	Disagree	Disagree	Neutral	Agree	Neutral	Neutral	Never attended	Never involved	Never attended	Never involved	Never involved.	Never	No	Yes	Yes	Yes	Yes	No	Yes	Don't know	Yes	Don't know	No	Yes	Agree	Agree
388	28	Male	Medical laboratory	MOH	Dzongkhag	Zhemgang	Bachelors degree	3	1 to 5	Yes	Yes	Yes	No	Yes	Yes	Don't know	Don't know	Agree	Agree	Neutral	Neutral	Neutral	Agree	Disagree	Disagree	Agree	Neutral	Neutral	Neutral	In service	Once	District level	Once	Once	Sometimes	There were no zoonotic diseases outbreaks.	Yes	Yes	No	Don't know	Don't know	Yes	Don't know	Yes	Don't know	No	Yes	Agree	Agree
389	40	Male	Health Assistant/Clinical Officer	MOH	Dzongkhag	Chhukha	Bachelors degree	20	16 to 20	Yes	Yes	Yes	No	Yes	Yes	Don't know	No	Strongly agree	Strongly agree	Strongly agree	Disagree	Strongly agree	Neutral	Agree	Disagree	Disagree	Agree	Agree	Neutral	At a training institute	Never involved	Never attended	More than once	More than once	Rarely	Yes	No	Yes	Yes	Don't know	Don't know	Yes	Yes	Yes	Yes	No	Yes	Agree	Strongly agree
390	22	Male	Nurse	MOH	Regional	Mongar	Diploma	<1	Below 1	Yes	Yes	Don't know	Don't know	Yes	Yes	No	No	Agree	Strongly agree	Disagree	Neutral	Agree	Strongly agree	Neutral	Agree	Agree	Neutral	Agree	Agree	Never attended	Never involved	Never attended	Never involved	Once	Rarely	No	No	No	Yes	No	Yes	Yes	Yes	Yes	No	No	No	Agree	Strongly agree
391	42	Male	Medical Doctor	MOH	National	Thimphu	Masters degree or above	4	1 to 5	Yes	Yes	Yes	No	Yes	Yes	No	No	Strongly agree	Agree	Agree	Neutral	Disagree	Disagree	Agree	Disagree	Agree	Strongly agree	Neutral	Agree	In service	More than once	District level	More than once	More than once	Rarely	No	Yes	No	Yes	Don't know	No	Yes	No	Yes	No	No	Yes	Strongly agree	Strongly agree
392	39	Female	Health Assistant/Clinical Officer	MOH	Gewog	Trashigang	Certificate	16	16 to 20	Yes	Yes	Yes	Don't know	Yes	Yes	No	No	Strongly agree	Strongly agree	Neutral	Strongly disagree	Neutral	Neutral	Agree	Agree	Agree	Agree	Disagree	Neutral	Never attended	Never involved	Never attended	Never involved	Never involved.	Never	No	No	Yes	No	Yes	No	No	No	Yes	No	No	Yes	Strongly agree	Strongly agree
393	32	Male	Nurse	MOH	Dzongkhag	Gasa	Diploma	7	6 to 10	Yes	Yes	Yes	Yes	Yes	Yes	Don't know	Don't know	Agree	Strongly agree	Strongly agree	Strongly disagree	Neutral	Neutral	Agree	Disagree	Agree	Agree	Neutral	Agree	Never attended	Never involved	Never attended	Never involved	Once	Rarely	There were no zoonotic diseases outbreaks.	No	Yes	Don't know	No	Don't know	Yes	No	Yes	Don't know	Don't know	No	Agree	Agree
394	31	Female	Medical Doctor	MOH	Dzongkhag	Chhukha	Masters degree or above	1	1 to 5	Yes	Yes	Yes	No	Yes	Yes	Don't know	Don't know	Strongly agree	Strongly agree	Neutral	Neutral	Agree	Neutral	Neutral	Strongly disagree	Strongly agree	Strongly agree	Neutral	Neutral	Never attended	Never involved	Never attended	Never involved	Never involved.	Never	No	No	Yes	Yes	Don't know	Don't know	No	No	Yes	Don't know	Don't know	Yes	Strongly agree	Strongly agree
395	37	Male	Nurse	MOH	Gewog	Haa	Diploma	12	11 to 15	Yes	Yes	Yes	No	Yes	Yes	No	No	Strongly agree	Strongly agree	Strongly agree	Strongly agree	Strongly agree	Strongly agree	Disagree	Strongly agree	Strongly agree	Strongly agree	Strongly agree	Strongly agree	Never attended	More than once	Never attended	More than once	More than once	Never	Yes	Yes	Yes	Yes	Yes	Yes	Yes	Yes	Yes	Yes	Yes	Yes	Agree	Strongly agree
396	36	Female	Nurse	MOH	Regional	Mongar	Certificate	10	6 to 10	Yes	Yes	Yes	Yes	Yes	Yes	Don't know	Don't know	Agree	Neutral	Neutral	Neutral	Neutral	Neutral	Neutral	Neutral	Neutral	Agree	Neutral	Disagree	Never attended	More than once	National level	Never involved	Once	Never	No	No	Yes	Don't know	Yes	Don't know	Don't know	Don't know	Don't know	Don't know	No	Yes	Agree	Agree
397	34	Male	Medical laboratory	MOH	Gewog	Samtse	Certificate	8	6 to 10	Yes	Yes	Don't know	Don't know	Yes	Yes	Don't know	Don't know	Agree	Strongly agree	Agree	Strongly disagree	Agree	Neutral	Neutral	Agree	Agree	Agree	Neutral	Neutral	Never attended	Once	District level	More than once	More than once	Always	There were no zoonotic diseases outbreaks.	No	Yes	Yes	Yes	No	Yes	No	Yes	No	No	Yes	Agree	Strongly agree
398	46	Female	Nurse	MOH	Dzongkhag	Paro	Diploma	24	Above 21	Don't know	Yes	Yes	No	Yes	Yes	Don't know	No	Neutral	Agree	Disagree	Neutral	Disagree	Agree	Neutral	Neutral	Neutral	Neutral	Neutral	Neutral	Never attended	Never involved	Never attended	Never involved	Never involved.	Rarely	There were no zoonotic diseases outbreaks.	No	Yes	No	No	Don't know	Yes	Don't know	No	Don't know	Don't know	Don't know	Neutral	Agree
399	30	Male	Nurse	MOH	Dzongkhag	Haa	Diploma	3	1 to 5	Yes	Yes	Yes	No	Don't know	Yes	No	No	Agree	Strongly agree	Agree	Agree	Agree	Neutral	Disagree	Agree	Agree	Agree	Neutral	Strongly agree	Never attended	Once	International level	More than once	Once	Rarely	Yes	Yes	Yes	Yes	Yes	Don't know	Yes	No	Yes	No	No	No	Agree	Agree
400	24	Female	Nurse	MOH	National	Thimphu	Bachelors degree	<1	Below 1	Yes	Yes	No	No	Yes	Yes	Yes	Yes	Strongly agree	Agree	Neutral	Neutral	Strongly agree	Disagree	Neutral	Neutral	Strongly agree	Strongly agree	Neutral	Disagree	Never attended	Never involved	Never attended	Never involved	More than once	Rarely	Yes	Yes	Yes	Yes	Yes	Don't know	Don't know	Don't know	Yes	Don't know	Don't know	Yes	Strongly agree	Strongly agree
401	50	Female	Medical laboratory	MOH	National	Thimphu	Diploma	26	Above 21	Yes	Yes	Yes	No	Yes	Yes	No	No	Strongly agree	Strongly agree	Disagree	Agree	Agree	Agree	Agree	Strongly agree	Strongly agree	Agree	Agree	Strongly agree	In service	More than once	National level	Never involved	Never involved.	Sometimes	No	No	Yes	Yes	Don't know	Don't know	Yes	Don't know	Don't know	Don't know	No	Yes	Strongly agree	Strongly agree
402	31	Female	Medical Doctor	MOH	Dzongkhag	Punakha	Bachelors degree	2	1 to 5	Yes	Yes	No	No	Don't know	Don't know	Don't know	Don't know	Neutral	Agree	Neutral	Neutral	Neutral	Neutral	Disagree	Neutral	Agree	Agree	Neutral	Agree	Never attended	Never involved	Never attended	More than once	More than once	Rarely	There were no zoonotic diseases outbreaks.	No	Yes	Yes	Don't know	No	Yes	No	Yes	No	No	Yes	Strongly agree	Strongly agree
403	35	Male	Nurse	MOH	Gewog	Thimphu	Diploma	10	6 to 10	Yes	Yes	Don't know	Yes	Yes	Yes	Don't know	Don't know	Strongly agree	Strongly agree	Neutral	Neutral	Neutral	Neutral	Neutral	Neutral	Strongly agree	Strongly agree	Neutral	Neutral	Never attended	Once	Never attended	Once	Once	Never	No	No	Yes	Yes	Don't know	No	Don't know	Don't know	Yes	Don't know	No	Yes	Strongly agree	Strongly agree
404	34	Female	Medical Doctor	MOH	Regional	Sarpang	Masters degree or above	<1	Below 1	Yes	Yes	Yes	No	Yes	Yes	No	No	Strongly agree	Agree	Neutral	Neutral	Neutral	Agree	Agree	Agree	Agree	Strongly agree	Neutral	Agree	In service	More than once	Regional level	More than once	Once	Sometimes	Yes	Yes	Yes	Yes	Yes	Yes	Yes	No	Yes	Yes	No	Yes	Strongly agree	Strongly agree
405	49	Male	Health Assistant/Clinical Officer	MOH	Gewog	Dagana	Certificate	22	Above 21	Yes	Yes	Yes	No	No	No	No	No	Agree	Disagree	Agree	Agree	Agree	Strongly agree	Disagree	Strongly agree	Agree	Agree	Agree	Agree	At a training institute	More than once	Gewog level	Never involved	Once	Sometimes	No	Yes	Yes	Yes	Don't know	No	Yes	Don't know	Yes	Yes	Yes	Yes	Strongly agree	Agree
406	28	Male	Medical laboratory	MOH	Dzongkhag	Tsirang	Diploma	1	1 to 5	Yes	Yes	Yes	No	Yes	Yes	No	No	Agree	Agree	Agree	Neutral	Neutral	Neutral	Neutral	Agree	Strongly agree	Agree	Neutral	Agree	Never attended	Once	Never attended	Never involved	Once	Rarely	No	No	Yes	Yes	No	Don't know	Yes	Don't know	Yes	No	No	Don't know	Strongly agree	Agree
407	26	Female	Nurse	MOH	Regional	Chhukha	Bachelors degree	3	1 to 5	Yes	Yes	Don't know	No	Yes	Yes	Don't know	No	Agree	Strongly agree	Neutral	Neutral	Agree	Neutral	Neutral	Neutral	Agree	Agree	Neutral	Strongly agree	Never attended	More than once	Never attended	Never involved	More than once	Rarely	Yes	Yes	Yes	No	Don't know	Yes	Yes	Yes	Yes	No	No	Yes	Neutral	Agree
408	47	Male	Medical laboratory	MOH	National	Thimphu	Certificate	25	Above 21	Yes	Yes	Yes	No	Yes	Yes	Don't know	No	Strongly agree	Strongly agree	Agree	Disagree	Neutral	Agree	Neutral	Disagree	Strongly agree	Agree	Neutral	Agree	Never attended	Once	National level	Once	Never involved.	Never	No	No	Yes	Yes	Don't know	Don't know	Don't know	Don't know	Yes	Yes	No	Don't know	Agree	Strongly agree
409	43	Female	Health Assistant/Clinical Officer	MOH	Gewog	Sarpang	Certificate	23	Above 21	Yes	Yes	Yes	No	Yes	Yes	No	No	Agree	Neutral	Neutral	Neutral	Disagree	Agree	Disagree	Neutral	Disagree	Agree	Agree	Agree	Never attended	Never involved	Gewog level	Never involved	Once	Sometimes	Yes	Yes	Yes	Yes	No	No	Yes	Yes	Yes	Yes	No	No	Strongly agree	Strongly agree
410	27	Male	Medical Doctor	MOH	Dzongkhag	Punakha	Bachelors degree	<1	Below 1	Don't know	Don't know	Don't know	Don't know	Don't know	Don't know	Don't know	Don't know	Neutral	Strongly agree	Neutral	Neutral	Neutral	Neutral	Agree	Neutral	Neutral	Neutral	Neutral	Neutral	Never attended	Never involved	Never attended	Never involved	Never involved.	Always	There were no zoonotic diseases outbreaks.	No	No	Yes	No	No	Yes	No	Yes	No	No	Don't know	Strongly agree	Strongly agree
411	35	Male	Nurse	MOH	Gewog	Chhukha	Diploma	8	6 to 10	Yes	Yes	Yes	No	Yes	Yes	Don't know	Don't know	Agree	Strongly agree	Neutral	Neutral	Agree	Strongly disagree	Agree	Disagree	Neutral	Agree	Neutral	Neutral	Never attended	Never involved	Never attended	Never involved	Once	Never	There were no zoonotic diseases outbreaks.	No	Yes	No	Yes	Don't know	Yes	No	Yes	No	No	Yes	Strongly agree	Strongly agree
412	25	Female	Nurse	MOH	Dzongkhag	Chhukha	Diploma	2	1 to 5	Yes	Yes	Yes	Don't know	Yes	Yes	Don't know	Don't know	Strongly agree	Strongly agree	Agree	Disagree	Agree	Disagree	Strongly agree	Strongly disagree	Agree	Strongly agree	Agree	Agree	Never attended	Never involved	Never attended	Never involved	Never involved.	Never	No	No	Yes	Yes	Don't know	Don't know	Yes	Don't know	Yes	Don't know	Don't know	Yes	Agree	Strongly agree
413	28	Male	Nurse	MOH	Regional	Sarpang	Diploma	3	1 to 5	Yes	Yes	No	Don't know	Don't know	Yes	Don't know	No	Agree	Agree	Neutral	Neutral	Agree	Neutral	Agree	Neutral	Agree	Neutral	Neutral	Agree	Never attended	Never involved	Never attended	Never involved	Never involved.	Rarely	Yes	Yes	Yes	No	No	Don't know	Yes	Don't know	No	Don't know	No	Yes	Agree	Agree
414	33	Male	Nurse	MOH	Gewog	Sarpang	Diploma	8	6 to 10	Yes	Yes	Yes	No	Yes	Yes	Don't know	Don't know	Agree	Strongly agree	Neutral	Strongly disagree	Strongly agree	Neutral	Agree	Neutral	Strongly agree	Strongly agree	Neutral	Agree	Never attended	More than once	Never attended	Once	More than once	Rarely	Yes	Yes	Yes	Yes	Don't know	Don't know	Yes	Don't know	Yes	Don't know	No	Yes	Strongly agree	Strongly agree
415	30	Female	Nurse	MOH	Regional	Sarpang	Bachelors degree	3	1 to 5	Yes	Yes	Yes	No	Yes	Yes	No	No	Agree	Agree	Agree	Strongly disagree	Neutral	Neutral	Disagree	Disagree	Strongly agree	Agree	Neutral	Neutral	Never attended	Never involved	Never attended	Once	Never involved.	Never	No	Yes	Yes	Yes	Don't know	Don't know	Yes	No	Yes	Yes	No	No	Strongly agree	Strongly agree
416	28	Female	Nurse	MOH	Gewog	Zhemgang	Diploma	5	1 to 5	Yes	Yes	Yes	Don't know	Don't know	Yes	Don't know	No	Agree	Neutral	Disagree	Neutral	Neutral	Agree	Disagree	Strongly agree	Agree	Strongly agree	Neutral	Agree	Never attended	Never involved	Never attended	Never involved	Once	Rarely	There were no zoonotic diseases outbreaks.	Yes	Yes	No	Yes	No	Don't know	Don't know	Yes	Yes	No	Yes	Strongly agree	Strongly agree
417	37	Male	Health Assistant/Clinical Officer	MOH	Gewog	Thimphu	Certificate	12	11 to 15	Yes	Yes	Yes	No	Yes	Yes	Yes	No	Strongly agree	Agree	Agree	Agree	Strongly agree	Agree	Agree	Agree	Strongly agree	Agree	Strongly agree	Agree	Never attended	More than once	District level	Never involved	Once	Never	Yes	No	Yes	Yes	Yes	No	Yes	Yes	Yes	Yes	No	No	Strongly agree	Strongly agree
418	33	Female	Medical Doctor	MOH	Dzongkhag	Thimphu	Bachelors degree	3	1 to 5	Yes	Yes	Yes	No	Yes	Yes	Don't know	Don't know	Strongly agree	Strongly agree	Neutral	Neutral	Neutral	Neutral	Neutral	Neutral	Neutral	Strongly agree	Strongly agree	Neutral	Never attended	Never involved	Never attended	Never involved	Never involved.	Never	There were no zoonotic diseases outbreaks.	No	Yes	Yes	Yes	No	Yes	No	No	Don't know	No	No	Strongly agree	Strongly agree
419	34	Female	Nurse	MOH	Dzongkhag	Tsirang	Diploma	12	11 to 15	Yes	Yes	Yes	Don't know	Yes	Yes	Don't know	Don't know	Agree	Neutral	Disagree	Neutral	Neutral	Neutral	Agree	Neutral	Strongly agree	Agree	Disagree	Neutral	Never attended	Never involved	Never attended	Once	Once	Rarely	There were no zoonotic diseases outbreaks.	Yes	Yes	Yes	Yes	Don't know	Yes	Don't know	Yes	Don't know	No	Yes	Agree	Strongly agree
420	46	Female	Health Assistant/Clinical Officer	MOH	Gewog	Sarpang	Certificate	23	Above 21	Yes	Yes	Don't know	Yes	No	No	Don't know	Don't know	Agree	Neutral	Neutral	Neutral	Neutral	Neutral	Agree	Disagree	Neutral	Disagree	Neutral	Agree	Never attended	Never involved	Never attended	Never involved	Never involved.	Never	No	No	Yes	No	Don't know	Don't know	No	Don't know	Yes	No	No	No	Agree	Agree
421	48	Male	Medical Doctor	MOH	Dzongkhag	Samdrup Jhongkhar	Masters degree or above	20	16 to 20	Yes	Yes	Don't know	No	Yes	Yes	Don't know	Don't know	Agree	Strongly agree	Neutral	Strongly disagree	Neutral	Disagree	Neutral	Disagree	Strongly disagree	Agree	Neutral	Disagree	Never attended	Once	International level	Never involved	Once	Never	No	Yes	Yes	Yes	Yes	No	Yes	Don't know	Yes	Yes	No	No	Strongly agree	Strongly agree
422	56	Male	Medical laboratory	MOH	Dzongkhag	Samdrup Jhongkhar	Certificate	17	16 to 20	Yes	Yes	Yes	No	No	Yes	No	No	Agree	Agree	Agree	Disagree	Disagree	Disagree	Disagree	Agree	Disagree	Disagree	Disagree	Agree	In service	Once	District level	Never involved	Never involved.	Never	No	No	Yes	Yes	No	No	Yes	No	No	No	Don't know	No	Disagree	Disagree
423	33	Male	Nurse	MOH	Dzongkhag	Haa	Diploma	7	6 to 10	Yes	Yes	Yes	No	Yes	Yes	No	No	Agree	Agree	Agree	Agree	Agree	Agree	Agree	Agree	Agree	Agree	Agree	Agree	At a training institute	Once	National level	Once	Once	Sometimes	Yes	Yes	Yes	Yes	Yes	Yes	Yes	Yes	Yes	Yes	Don't know	Yes	Agree	Agree
424	35	Female	Health Assistant/Clinical Officer	MOH	Dzongkhag	Paro	Bachelors degree	13	11 to 15	Yes	Yes	Yes	No	Yes	Yes	No	No	Strongly agree	Agree	Neutral	Neutral	Agree	Disagree	Disagree	Disagree	Strongly agree	Strongly agree	Neutral	Disagree	In service	Never involved	Gewog level	Never involved	Never involved.	Never	No	Yes	Yes	Yes	Yes	Yes	Yes	Don't know	Yes	Yes	No	No	Strongly agree	Strongly agree
425	40	Male	Health Assistant/Clinical Officer	MOH	Dzongkhag	Bumthang	Diploma	19	16 to 20	Yes	Yes	Yes	No	Yes	Yes	No	No	Strongly agree	Agree	Neutral	Disagree	Strongly agree	Agree	Disagree	Strongly disagree	Strongly agree	Strongly agree	Strongly disagree	Agree	Never attended	Once	District level	Never involved	Once	Rarely	No	No	Yes	Yes	Yes	Yes	Yes	No	Yes	No	No	Yes	Strongly agree	Strongly agree
426	32	Male	Nurse	MOH	Dzongkhag	Zhemgang	Diploma	2	1 to 5	Yes	Yes	Yes	No	Yes	Yes	Don't know	Don't know	Agree	Agree	Neutral	Neutral	Neutral	Neutral	Neutral	Neutral	Agree	Strongly agree	Neutral	Neutral	Never attended	Once	Never attended	Never involved	Once	Never	No	No	Yes	Yes	Don't know	Don't know	Yes	Don't know	Yes	Don't know	No	Yes	Agree	Agree
427	39	Female	Nurse	MOH	Regional	Sarpang	Diploma	15	11 to 15	Yes	Yes	Don't know	Yes	Don't know	Don't know	Don't know	Don't know	Neutral	Strongly agree	Neutral	Disagree	Neutral	Neutral	Agree	Neutral	Neutral	Neutral	Neutral	Neutral	Never attended	Never involved	Never attended	Never involved	Never involved.	Rarely	No	No	Yes	Yes	Don't know	Don't know	Don't know	Don't know	Don't know	Don't know	No	Don't know	Neutral	Neutral
428	27	Female	Nurse	MOH	National	Thimphu	Bachelors degree	4	1 to 5	Yes	Yes	Yes	Don't know	Don't know	Don't know	Don't know	Don't know	Agree	Agree	Disagree	Neutral	Neutral	Neutral	Agree	Agree	Strongly agree	Agree	Neutral	Neutral	Never attended	Once	National level	Never involved	Once	Rarely	No	Yes	Yes	Yes	Yes	Don't know	Don't know	Don't know	Yes	Don't know	Don't know	No	Neutral	Strongly agree
429	46	Male	Health Assistant/Clinical Officer	MOH	Gewog	Trashigang	Certificate	25	Above 21	Yes	Yes	Yes	No	Don't know	Yes	Don't know	Yes	Agree	Agree	Neutral	Neutral	Neutral	Neutral	Neutral	Neutral	Neutral	Agree	Neutral	Neutral	Never attended	Never involved	Never attended	Never involved	Never involved.	Never	No	Yes	Yes	Yes	No	Don't know	Don't know	Don't know	Yes	Don't know	Don't know	No	Neutral	Agree
430	26	Male	Health Assistant/Clinical Officer	MOH	Gewog	Mongar	Diploma	2	1 to 5	Yes	Yes	Yes	No	Yes	Yes	Don't know	Don't know	Agree	Neutral	Disagree	Neutral	Neutral	Neutral	Neutral	Neutral	Strongly agree	Agree	Neutral	Neutral	Never attended	Never involved	Never attended	Never involved	Never involved.	Never	No	Yes	Yes	No	Yes	No	Yes	No	No	No	Yes	No	Agree	Agree
431	30	Female	Nurse	MOH	Dzongkhag	Chhukha	Diploma	7	6 to 10	Don't know	Don't know	Don't know	Don't know	Don't know	Don't know	Don't know	Don't know	Agree	Neutral	Agree	Neutral	Neutral	Agree	Neutral	Neutral	Agree	Neutral	Neutral	Neutral	Never attended	Never involved	Never attended	Never involved	Never involved.	Never	No	No	Yes	Yes	Don't know	Don't know	Yes	Don't know	Yes	Don't know	Don't know	Don't know	Neutral	Agree
432	35	Male	Nurse	MOH	National	Thimphu	Diploma	10	6 to 10	Yes	Yes	Yes	No	Yes	Yes	Yes	Don't know	Strongly agree	Strongly agree	Disagree	Neutral	Agree	Strongly agree	Agree	Neutral	Strongly agree	Strongly agree	Neutral	Agree	Never attended	Once	District level	Once	Once	Always	Yes	Yes	Yes	Yes	Yes	No	Yes	Don't know	Yes	No	No	Don't know	Agree	Agree
433	25	Male	Nurse	MOH	Regional	Mongar	Diploma	2	1 to 5	Yes	Yes	Don't know	Don't know	No	Don't know	No	No	Agree	Neutral	Neutral	Neutral	Neutral	Neutral	Agree	Disagree	Agree	Agree	Neutral	Neutral	Never attended	Never involved	Never attended	Never involved	Never involved.	Sometimes	Yes	Yes	Yes	Don't know	Don't know	No	Yes	Don't know	Yes	Don't know	No	No	Agree	Agree
434	35	Male	Nurse	MOH	Regional	Mongar	Diploma	12	11 to 15	Yes	Yes	Yes	Don't know	Don't know	Yes	Don't know	Don't know	Agree	Strongly agree	Neutral	Disagree	Neutral	Disagree	Agree	Strongly disagree	Strongly agree	Strongly agree	Strongly disagree	Agree	Never attended	Never involved	Never attended	Never involved	Never involved.	Never	No	Yes	No	No	Don't know	No	No	No	Yes	Yes	No	Yes	Strongly agree	Agree
435	25	Male	Health Assistant/Clinical Officer	MOH	Gewog	Trashigang	Diploma	1	1 to 5	Yes	Yes	Yes	No	Yes	Yes	No	No	Strongly agree	Strongly agree	Neutral	Neutral	Agree	Neutral	Neutral	Neutral	Strongly agree	Strongly agree	Neutral	Neutral	Never attended	More than once	Never attended	Never involved	Never involved.	Never	No	Yes	Yes	Yes	Yes	No	Yes	No	Yes	No	No	No	Strongly agree	Strongly agree
436	28	Male	Nurse	MOH	Regional	Mongar	Diploma	4	1 to 5	Yes	Yes	Yes	No	Yes	Yes	Don't know	No	Agree	Agree	Agree	Neutral	Neutral	Neutral	Neutral	Neutral	Strongly agree	Agree	Neutral	Agree	Never attended	Never involved	Never attended	Never involved	Never involved.	Rarely	No	Yes	Yes	Yes	Yes	No	Yes	Don't know	Yes	No	No	Don't know	Strongly agree	Strongly agree
437	35	Female	Nurse	MOH	Gewog	Chhukha	Bachelors degree	10	6 to 10	Yes	Yes	Yes	No	Yes	Yes	Don't know	Don't know	Strongly agree	Agree	Neutral	Disagree	Disagree	Neutral	Disagree	Disagree	Agree	Agree	Neutral	Neutral	Never attended	Never involved	Never attended	Never involved	Never involved.	Never	No	Yes	No	Yes	No	Don't know	Yes	Don't know	Yes	No	No	Yes	Agree	Strongly agree
438	49	Female	Nurse	MOH	Regional	Chhukha	Diploma	24	Above 21	Yes	Yes	Yes	No	Yes	Yes	Yes	Yes	Strongly agree	Strongly agree	Agree	Strongly disagree	Neutral	Disagree	Neutral	Disagree	Strongly agree	Strongly agree	Disagree	Neutral	Never attended	Never involved	Never attended	Never involved	Never involved.	Never	No	Yes	Yes	Yes	Don't know	No	Yes	Don't know	Yes	Don't know	No	Yes	Strongly agree	Strongly agree
439	25	Female	Nurse	MOH	Regional	Mongar	Bachelors degree	<1	Below 1	Yes	Yes	Don't know	Don't know	Yes	Yes	Don't know	Don't know	Strongly agree	Strongly agree	Neutral	Disagree	Neutral	Disagree	Agree	Strongly disagree	Strongly agree	Agree	Neutral	Neutral	Never attended	Never involved	Never attended	Never involved	Never involved.	Sometimes	Yes	Yes	Yes	No	No	Don't know	Yes	No	Yes	Don't know	No	Don't know	Strongly agree	Strongly agree
440	27	Female	Nurse	MOH	Regional	Tsirang	Diploma	4	1 to 5	Yes	Yes	Yes	No	Yes	Don't know	Don't know	No	Agree	Strongly agree	Agree	Disagree	Neutral	Agree	Neutral	Disagree	Strongly agree	Strongly agree	Neutral	Agree	Never attended	Never involved	Never attended	Never involved	Never involved.	Rarely	No	Yes	Yes	Yes	Don't know	No	Yes	No	No	No	No	Yes	Strongly agree	Strongly agree
441	37	Male	Nurse	MOH	Gewog	Trashigang	Diploma	10	6 to 10	Yes	Yes	Yes	Don't know	Don't know	Yes	Don't know	Don't know	Neutral	Agree	Agree	Disagree	Agree	Disagree	Agree	Disagree	Agree	Agree	Neutral	Neutral	Never attended	Never involved	Never attended	Never involved	Never involved.	Never	There were no zoonotic diseases outbreaks.	No	Yes	Yes	No	Don't know	Don't know	Don't know	Yes	Yes	Don't know	No	Agree	Agree
442	32	Female	Nurse	MOH	National	Thimphu	Bachelors degree	6	6 to 10	Yes	Yes	Yes	No	Yes	Yes	Don't know	Don't know	Agree	Agree	Agree	Agree	Strongly agree	Neutral	Agree	Neutral	Agree	Agree	Agree	Strongly agree	Never attended	More than once	National level	Never involved	Once	Rarely	No	No	Yes	Yes	Yes	No	Yes	Yes	Yes	Yes	No	No	Agree	Agree
443	40	Male	Health Assistant/Clinical Officer	MOH	Gewog	Mongar	Certificate	16	16 to 20	Yes	Yes	Yes	No	Yes	Yes	Yes	No	Strongly agree	Agree	Neutral	Agree	Agree	Neutral	Neutral	Disagree	Neutral	Strongly agree	Agree	Agree	Never attended	Never involved	Never attended	Never involved	Never involved.	Never	Yes	No	No	Yes	Yes	No	No	Yes	Yes	Yes	No	No	Strongly agree	Strongly agree
444	33	Female	Health Assistant/Clinical Officer	MOH	Gewog	Chhukha	Certificate	10	6 to 10	Yes	Yes	Don't know	No	Yes	Yes	No	Don't know	Agree	Neutral	Agree	Strongly disagree	Neutral	Agree	Agree	Neutral	Agree	Agree	Neutral	Neutral	Never attended	Never involved	Never attended	Never involved	Never involved.	Never	No	Yes	Yes	Yes	Yes	Don't know	Yes	Don't know	Yes	No	No	Don't know	Strongly agree	Strongly agree
445	35	Female	Nurse	MOH	Dzongkhag	Lhuentse	Bachelors degree	8	6 to 10	Yes	Yes	Yes	No	Don't know	Yes	No	Don't know	Agree	Strongly agree	Neutral	Strongly disagree	Neutral	Neutral	Strongly agree	Strongly disagree	Strongly agree	Strongly agree	Neutral	Neutral	Never attended	Never involved	Never attended	Never involved	Never involved.	Never	No	No	Yes	No	Yes	No	Yes	Don't know	Yes	Don't know	No	No	Strongly agree	Strongly agree
446	48	Male	Medical Doctor	MOH	Regional	Mongar	Masters degree or above	6	6 to 10	Yes	Yes	Yes	No	Yes	Yes	No	No	Strongly agree	Strongly agree	Agree	Strongly disagree	Agree	Disagree	Agree	Disagree	Strongly agree	Agree	Disagree	Disagree	In service	Once	Regional level	Never involved	Never involved.	Rarely	Yes	No	Yes	Yes	Yes	No	Yes	No	Yes	No	No	Yes	Strongly agree	Strongly agree
447	24	Female	Nurse	MOH	National	Thimphu	Bachelors degree	<1	Below 1	Yes	Yes	Yes	No	Yes	Yes	No	Don't know	Agree	Strongly agree	Disagree	Agree	Agree	Agree	Agree	Disagree	Agree	Strongly agree	Neutral	Agree	Never attended	Never involved	Never attended	Never involved	Once	Rarely	Yes	Yes	Yes	Yes	No	Don't know	Yes	No	No	No	Don't know	Yes	Strongly agree	Strongly agree
448	37	Male	Health Assistant/Clinical Officer	MOH	Gewog	Zhemgang	Certificate	13	11 to 15	Yes	Yes	Yes	No	Yes	Yes	No	No	Strongly agree	Agree	Agree	Disagree	Agree	Agree	Agree	Agree	Strongly agree	Strongly agree	Agree	Agree	In service	More than once	District level	More than once	Once	Sometimes	There were no zoonotic diseases outbreaks.	Yes	Yes	Yes	Don't know	No	Don't know	No	Yes	Don't know	No	No	Strongly agree	Strongly agree
449	29	Female	Nurse	MOH	Dzongkhag	Chhukha	Diploma	5	1 to 5	Yes	Yes	Yes	No	Yes	Yes	Don't know	No	Agree	Neutral	Disagree	Disagree	Disagree	Agree	Disagree	Agree	Agree	Agree	Agree	Agree	Never attended	Never involved	Never attended	Never involved	More than once	Rarely	No	Yes	Yes	Yes	Don't know	Don't know	No	Yes	Yes	Don't know	Don't know	Yes	Agree	Agree
450	33	Male	Medical Doctor	MOH	Gewog	Thimphu	Bachelors degree	8	6 to 10	Yes	Yes	Yes	Yes	Yes	Yes	No	No	Strongly agree	Strongly agree	Strongly agree	Disagree	Strongly agree	Disagree	Agree	Disagree	Strongly agree	Strongly agree	Neutral	Agree	In service	Once	International level	Once	Once	Never	There were no zoonotic diseases outbreaks.	No	Yes	Yes	Yes	No	Yes	No	Yes	Yes	No	No	Strongly agree	Strongly agree
451	28	Female	Nurse	MOH	Gewog	Samdrup Jhongkhar	Diploma	3	1 to 5	Yes	Yes	Yes	No	No	Yes	No	No	Strongly agree	Strongly disagree	Agree	Neutral	Agree	Agree	Disagree	Disagree	Agree	Strongly agree	Neutral	Agree	Never attended	Once	District level	Once	Once	Rarely	There were no zoonotic diseases outbreaks.	No	Yes	No	Don't know	Don't know	Yes	Don't know	Yes	Don't know	Don't know	No	Strongly agree	Strongly agree
452	58	Female	Nurse	MOH	National	Thimphu	Diploma	<1	Below 1	Yes	Yes	Yes	Yes	Yes	Yes	Don't know	No	Strongly agree	Agree	Agree	Strongly disagree	Agree	Strongly disagree	Neutral	Agree	Agree	Agree	Agree	Agree	At a training institute	More than once	District level	More than once	More than once	Sometimes	No	No	Yes	Don't know	Yes	No	Yes	Yes	Yes	Yes	No	Don't know	Agree	Agree
453	41	Female	Medical Doctor	MOH	National	Thimphu	Masters degree or above	8	6 to 10	Yes	Yes	Don't know	No	Yes	Yes	Don't know	Don't know	Agree	Agree	Neutral	Neutral	Neutral	Neutral	Neutral	Neutral	Neutral	Neutral	Neutral	Neutral	Never attended	Never involved	Never attended	Never involved	Never involved.	Never	No	No	No	No	Yes	No	Yes	No	No	No	No	Yes	Agree	Agree
454	35	Male	Medical laboratory	MOH	National	Thimphu	Certificate	10	6 to 10	Yes	Yes	Yes	No	Yes	Yes	No	No	Agree	Neutral	Neutral	Agree	Neutral	Neutral	Neutral	Agree	Agree	Neutral	Agree	Agree	In service	More than once	Regional level	More than once	More than once	Rarely	No	No	Yes	Yes	Don't know	No	Yes	No	Yes	No	No	Yes	Agree	Agree
455	29	Male	Health Assistant/Clinical Officer	MOH	Gewog	Mongar	Diploma	3	1 to 5	Yes	Yes	Yes	No	Yes	Yes	No	No	Agree	Agree	Disagree	Disagree	Neutral	Agree	Disagree	Strongly agree	Strongly agree	Agree	Neutral	Strongly agree	At a training institute	More than once	District level	More than once	Never involved.	Sometimes	Yes	No	Yes	Yes	Don't know	No	Yes	Yes	Yes	No	No	Yes	Strongly agree	Strongly agree
456	35	Female	Nurse	MOH	Gewog	Chhukha	Diploma	10	6 to 10	Yes	Yes	Don't know	Yes	Yes	Yes	Don't know	Yes	Agree	Agree	Disagree	Disagree	Neutral	Agree	Agree	Strongly disagree	Agree	Disagree	Neutral	Agree	Never attended	Never involved	Never attended	Once	More than once	Never	No	Yes	Yes	Yes	Yes	No	Yes	Don't know	Yes	No	No	No	Agree	Agree
457	53	Male	Health Assistant/Clinical Officer	MOH	Gewog	Zhemgang	Certificate	31	Above 21	Yes	Yes	Yes	No	No	Don't know	Don't know	Don't know	Neutral	Disagree	Neutral	Neutral	Agree	Agree	Agree	Strongly disagree	Strongly agree	Neutral	Disagree	Agree	Never attended	Never involved	Never attended	Never involved	Once	Never	No	No	Yes	Yes	Don't know	Yes	Yes	Don't know	Yes	No	No	No	Strongly agree	Agree
458	27	Female	Medical Doctor	MOH	Dzongkhag	Wangdue Phodrang	Bachelors degree	3	1 to 5	Yes	Yes	Yes	No	Yes	Yes	No	Don't know	Strongly agree	Agree	Agree	Neutral	Agree	Neutral	Agree	Disagree	Agree	Strongly agree	Agree	Agree	Never attended	Never involved	Never attended	Never involved	Never involved.	Never	No	No	Yes	Yes	No	Yes	Yes	No	Yes	No	No	Yes	Agree	Agree
459	32	Female	Medical Doctor	MOH	Regional	Thimphu	Bachelors degree	6	6 to 10	Yes	Yes	Don't know	No	Yes	Yes	Don't know	Don't know	Agree	Strongly agree	Neutral	Neutral	Agree	Neutral	Neutral	Neutral	Strongly agree	Agree	Neutral	Neutral	Never attended	Never involved	Never attended	Never involved	Once	Rarely	Yes	No	Yes	Yes	Don't know	Yes	Yes	No	Yes	Don't know	No	No	Strongly agree	Strongly agree
460	47	Male	Medical Doctor	MOH	Dzongkhag	Chhukha	Bachelors degree	15	11 to 15	Yes	Yes	Yes	No	Yes	Yes	Don't know	Don't know	Agree	Agree	Agree	Disagree	Neutral	Disagree	Neutral	Disagree	Neutral	Agree	Neutral	Neutral	In service	Once	Regional level	Never involved	Never involved.	Rarely	Yes	No	Yes	Yes	Don't know	No	Yes	No	Yes	Don't know	No	No	Agree	Agree
461	26	Male	Nurse	MOH	Regional	Mongar	Diploma	2	1 to 5	Yes	Yes	Yes	No	Don't know	Yes	No	No	Agree	Neutral	Neutral	Disagree	Neutral	Agree	Neutral	Agree	Agree	Agree	Neutral	Strongly agree	Never attended	Once	Never attended	Never involved	Once	Rarely	There were no zoonotic diseases outbreaks.	Yes	Yes	No	No	Don't know	Yes	No	Yes	No	No	Yes	Agree	Strongly agree
462	23	Female	Health Assistant/Clinical Officer	MOH	Gewog	Mongar	Diploma	<1	Below 1	No	Yes	Yes	No	Yes	Yes	Don't know	Yes	Strongly agree	Neutral	Neutral	Neutral	Neutral	Agree	Disagree	Agree	Strongly agree	Agree	Agree	Agree	Never attended	Never involved	Never attended	Never involved	Never involved.	Sometimes	There were no zoonotic diseases outbreaks.	Yes	Yes	No	No	Don't know	Yes	Yes	Yes	No	No	Yes	Strongly agree	Strongly agree
463	26	Female	Nurse	MOH	Dzongkhag	Chhukha	Bachelors degree	2	1 to 5	Yes	Yes	Yes	No	Yes	Yes	No	Don't know	Agree	Agree	Neutral	Neutral	Agree	Agree	Agree	Neutral	Strongly agree	Strongly agree	Neutral	Agree	Never attended	Never involved	Never attended	Never involved	Never involved.	Rarely	No	No	Yes	No	Don't know	Don't know	Yes	Don't know	No	Yes	Don't know	Yes	Strongly agree	Strongly agree
464	34	Male	Nurse	MOH	Gewog	Samtse	Diploma	9	6 to 10	Yes	Yes	Yes	No	Yes	Yes	No	No	Agree	Agree	Agree	Strongly disagree	Agree	Neutral	Neutral	Neutral	Strongly agree	Strongly agree	Disagree	Agree	Never attended	Never involved	Never attended	Never involved	Once	Never	No	Yes	Yes	Yes	Yes	Don't know	Don't know	No	Yes	No	No	Yes	Agree	Agree
465	30	Male	Nurse	MOH	Dzongkhag	Samdrup Jhongkhar	Bachelors degree	6	6 to 10	Yes	Yes	Don't know	No	Yes	Don't know	Don't know	Don't know	Agree	Strongly agree	Agree	Disagree	Neutral	Neutral	Strongly agree	Disagree	Strongly agree	Agree	Neutral	Neutral	Never attended	Once	District level	More than once	Once	Never	No	Yes	Yes	Yes	Don't know	Don't know	Yes	Don't know	Don't know	Don't know	Don't know	No	Strongly agree	Strongly agree
466	25	Female	Nurse	MOH	Gewog	Pemagatshel	Diploma	1	1 to 5	Yes	Yes	Yes	No	Don't know	Yes	No	No	Strongly agree	Agree	Disagree	Neutral	Disagree	Agree	Disagree	Strongly agree	Agree	Strongly agree	Agree	Neutral	At a training institute	Never involved	Never attended	Never involved	Never involved.	Sometimes	No	Yes	Yes	Yes	Yes	No	Don't know	Don't know	No	No	No	No	Strongly agree	Strongly agree
467	32	Female	Nurse	MOH	National	Thimphu	Diploma	8	6 to 10	Yes	Yes	Don't know	No	Yes	Yes	Don't know	Don't know	Strongly agree	Strongly agree	Strongly agree	Disagree	Strongly agree	Strongly agree	Strongly agree	Disagree	Neutral	Strongly agree	Disagree	Strongly agree	Never attended	Never involved	Never attended	Never involved	Never involved.	Never	No	No	Yes	Yes	Don't know	Don't know	Yes	Don't know	Yes	Yes	Yes	No	Strongly agree	Strongly agree
468	53	Female	Health Assistant/Clinical Officer	MOH	Gewog	Dagana	Certificate	34	Above 21	Yes	Yes	Yes	No	Yes	Yes	No	No	Agree	Agree	Disagree	Neutral	Agree	Agree	Agree	Neutral	Agree	Agree	Agree	Strongly agree	At a training institute	More than once	Gewog level	Never involved	More than once	Sometimes	Yes	Yes	Yes	Yes	Don't know	No	Don't know	Don't know	Yes	No	Don't know	Don't know	Agree	Agree
469	23	Female	Medical laboratory	MOH	Regional	Mongar	Bachelors degree	<1	Below 1	Yes	Yes	Yes	No	Yes	Yes	No	No	Agree	Agree	Neutral	Neutral	Agree	Neutral	Neutral	Agree	Agree	Agree	Agree	Agree	Never attended	Never involved	Never attended	Never involved	Never involved.	Never	There were no zoonotic diseases outbreaks.	No	Yes	Yes	Don't know	Don't know	Yes	Don't know	Yes	Yes	Don't know	Don't know	Agree	Agree
470	28	Female	Nurse	MOH	National	Thimphu	Diploma	6	6 to 10	Yes	Yes	Don't know	Don't know	Don't know	Yes	Don't know	Don't know	Neutral	Strongly agree	Strongly agree	Strongly disagree	Neutral	Strongly disagree	Neutral	Strongly disagree	Strongly agree	Strongly agree	Strongly disagree	Neutral	Never attended	Never involved	Never attended	Never involved	Never involved.	Never	No	No	Yes	Yes	Don't know	Don't know	Don't know	Don't know	Yes	Don't know	No	Yes	Strongly agree	Strongly agree
471	27	Female	Health Assistant/Clinical Officer	MOH	Gewog	Zhemgang	Diploma	4	1 to 5	Yes	Yes	Yes	Yes	Yes	Yes	Don't know	Don't know	Agree	Strongly agree	Agree	Agree	Agree	Disagree	Agree	Disagree	Neutral	Strongly agree	Neutral	Neutral	Never attended	Never involved	District level	Never involved	Never involved.	Never	There were no zoonotic diseases outbreaks.	No	Yes	Yes	Yes	No	Yes	No	Yes	No	No	Yes	Strongly agree	Strongly agree
472	40	Female	Medical laboratory	MOH	Dzongkhag	Chhukha	Certificate	16	16 to 20	Yes	Yes	Yes	No	Yes	Yes	No	No	Strongly agree	Agree	Disagree	Agree	Agree	Neutral	Neutral	Agree	Strongly agree	Strongly agree	Agree	Strongly agree	At a training institute	Never involved	District level	More than once	More than once	Sometimes	No	No	Don't know	Don't know	Don't know	No	Yes	Don't know	Yes	No	No	No	Strongly agree	Strongly agree
473	51	Male	Health Assistant/Clinical Officer	MOH	Gewog	Tsirang	Certificate	30	Above 21	Yes	Yes	Don't know	Yes	No	Don't know	Don't know	Don't know	Agree	Agree	Neutral	Disagree	Neutral	Disagree	Agree	Disagree	Agree	Agree	Disagree	Agree	Never attended	Never involved	Never attended	Never involved	Once	Sometimes	No	Yes	Yes	Yes	No	No	No	Don't know	Yes	Yes	No	No	Strongly agree	Agree
474	27	Male	Medical Doctor	MOH	Dzongkhag	Wangdue Phodrang	Bachelors degree	<1	Below 1	Yes	Yes	Yes	No	Yes	Yes	No	No	Strongly agree	Strongly agree	Neutral	Disagree	Neutral	Agree	Agree	Disagree	Strongly agree	Strongly agree	Neutral	Agree	Never attended	Never involved	Never attended	Once	Once	Rarely	Yes	No	Yes	Yes	No	No	Yes	No	No	Yes	No	Yes	Strongly agree	Strongly agree
475	32	Female	Nurse	MOH	Dzongkhag	Wangdue Phodrang	Diploma	6	6 to 10	Yes	Yes	Yes	Don't know	Yes	Yes	Don't know	Yes	Strongly agree	Agree	Disagree	Strongly disagree	Neutral	Neutral	Neutral	Disagree	Agree	Agree	Agree	Neutral	Never attended	Never involved	Never attended	Never involved	Never involved.	Never	No	No	Yes	Yes	Don't know	Yes	Yes	Don't know	Yes	Don't know	No	No	Agree	Strongly agree
476	38	Female	Health Assistant/Clinical Officer	MOH	Gewog	Samtse	Certificate	14	11 to 15	Yes	Yes	Yes	No	Yes	Yes	Don't know	Yes	Agree	Strongly agree	Strongly agree	Disagree	Neutral	Neutral	Agree	Disagree	Neutral	Strongly agree	Neutral	Agree	Never attended	Never involved	Never attended	Never involved	Never involved.	Never	No	Yes	Yes	Yes	No	Yes	Yes	Don't know	Yes	No	No	Yes	Strongly agree	Strongly agree
477	23	Female	Nurse	MOH	Regional	Mongar	Diploma	<1	Below 1	Yes	Don't know	Don't know	Don't know	Yes	Don't know	Yes	Don't know	Agree	Neutral	Neutral	Neutral	Neutral	Neutral	Agree	Neutral	Neutral	Agree	Agree	Neutral	Never attended	Never involved	Never attended	Never involved	Never involved.	Rarely	Yes	Yes	Yes	Don't know	Don't know	Don't know	Yes	Don't know	Yes	Don't know	Yes	Don't know	Neutral	Neutral
478	48	Male	Health Assistant/Clinical Officer	MOH	Gewog	Sarpang	Certificate	26	Above 21	Yes	Yes	Don't know	No	Yes	Yes	Don't know	No	Strongly agree	Strongly agree	Neutral	Agree	Agree	Disagree	Agree	Strongly disagree	Strongly agree	Agree	Neutral	Neutral	Never attended	Never involved	Never attended	Never involved	Never involved.	Never	No	No	Yes	Don't know	Don't know	Don't know	Don't know	Don't know	Yes	Don't know	No	Don't know	Agree	Strongly agree
479	31	Female	Nurse	MOH	Regional	Mongar	Diploma	7	6 to 10	Yes	Yes	Don't know	No	Yes	Yes	Don't know	Don't know	Agree	Agree	Neutral	Neutral	Neutral	Neutral	Neutral	Agree	Agree	Neutral	Neutral	Neutral	Never attended	Never involved	Never attended	Never involved	Never involved.	Sometimes	No	No	Don't know	Don't know	Don't know	Don't know	Yes	Don't know	Yes	Don't know	No	No	Neutral	Neutral
480	55	Female	Nurse	MOH	Dzongkhag	Wangdue Phodrang	Certificate	<1	Below 1	Yes	Yes	Yes	Don't know	Yes	Yes	Don't know	No	Agree	Neutral	Disagree	Agree	Neutral	Agree	Disagree	Neutral	Strongly agree	Strongly agree	Disagree	Agree	Never attended	Once	District level	Never involved	Never involved.	Sometimes	Yes	Yes	Yes	Yes	Yes	No	Yes	Don't know	Yes	Yes	Don't know	No	Strongly agree	Strongly agree
481	35	Male	Nurse	MOH	Regional	Sarpang	Diploma	10	6 to 10	Yes	Yes	Yes	Yes	Yes	Yes	Yes	No	Strongly agree	Strongly agree	Strongly agree	Strongly disagree	Strongly agree	Strongly agree	Agree	Agree	Strongly agree	Strongly agree	Disagree	Neutral	In service	Once	District level	Once	Never involved.	Sometimes	No	Yes	Yes	Yes	Yes	No	Yes	Yes	Yes	Yes	No	No	Agree	Agree
482	25	Female	Nurse	MOH	Regional	Mongar	Diploma	<1	Below 1	Yes	Yes	Yes	No	Yes	Yes	Yes	No	Agree	Agree	Neutral	Agree	Agree	Agree	Disagree	Agree	Agree	Agree	Agree	Neutral	Never attended	Never involved	Never attended	Never involved	Never involved.	Rarely	Yes	Yes	Yes	Yes	No	No	Yes	No	Yes	Yes	Don't know	Don't know	Agree	Agree
483	31	Female	Nurse	MOH	Regional	Sarpang	Diploma	7	6 to 10	Yes	Yes	Yes	No	Yes	Yes	No	Yes	Agree	Agree	Neutral	Neutral	Neutral	Neutral	Agree	Agree	Agree	Agree	Agree	Agree	Never attended	Never involved	Never attended	Never involved	More than once	Never	No	No	Yes	Don't know	Don't know	Yes	Yes	Yes	Yes	Yes	No	No	Agree	Agree
484	41	Female	Health Assistant/Clinical Officer	MOH	Gewog	Thimphu	Certificate	16	16 to 20	Yes	Yes	Yes	No	Yes	Yes	No	No	Strongly agree	Strongly agree	Agree	Disagree	Agree	Agree	Agree	Disagree	Strongly agree	Strongly agree	Agree	Agree	In service	More than once	International level	More than once	More than once	Rarely	There were no zoonotic diseases outbreaks.	Yes	Yes	Yes	Yes	No	Yes	No	Yes	No	No	Yes	Strongly agree	Strongly agree
485	44	Male	Medical laboratory	MOH	Gewog	Samdrup Jhongkhar	Certificate	23	Above 21	Yes	Yes	Yes	Yes	Yes	Yes	Don't know	No	Neutral	Strongly agree	Neutral	Strongly agree	Neutral	Neutral	Neutral	Neutral	Neutral	Strongly agree	Disagree	Strongly agree	In service	More than once	Gewog level	Once	More than once	Always	Yes	Yes	Yes	No	Yes	Yes	Yes	Yes	Yes	No	Yes	No	Strongly agree	Strongly agree
486	32	Female	Nurse	MOH	Regional	Wangdue Phodrang	Diploma	8	6 to 10	Yes	Yes	Don't know	Don't know	Don't know	Yes	Don't know	Don't know	Agree	Strongly agree	Neutral	Neutral	Neutral	Neutral	Neutral	Disagree	Strongly agree	Agree	Neutral	Agree	Never attended	Never involved	Never attended	Never involved	Never involved.	Never	Yes	Yes	Yes	Yes	Don't know	Don't know	Don't know	Don't know	Don't know	Don't know	No	No	Agree	Agree
487	29	Female	Nurse	MOH	Dzongkhag	Chhukha	Diploma	4	1 to 5	Yes	Yes	Yes	Don't know	Don't know	Don't know	Don't know	Don't know	Agree	Neutral	Neutral	Neutral	Neutral	Neutral	Neutral	Agree	Agree	Agree	Neutral	Neutral	Never attended	Never involved	Never attended	Never involved	Never involved.	Never	No	No	Don't know	Don't know	Don't know	Don't know	Don't know	Don't know	Yes	Don't know	Don't know	Don't know	Agree	Agree
488	35	Male	Nurse	MOH	Regional	Mongar	Diploma	8	6 to 10	Yes	Yes	Yes	No	Yes	Yes	No	Yes	Strongly agree	Strongly agree	Agree	Neutral	Agree	Agree	Agree	Disagree	Strongly agree	Strongly agree	Neutral	Agree	Never attended	Never involved	Never attended	Never involved	Never involved.	Never	No	No	Yes	Yes	No	No	Yes	Yes	Yes	No	No	Yes	Strongly agree	Strongly agree
489	47	Female	Health Assistant/Clinical Officer	MOH	Gewog	Gasa	Certificate	24	Above 21	Yes	Yes	Yes	No	Yes	Yes	No	No	Strongly agree	Strongly agree	Neutral	Neutral	Agree	Agree	Agree	Agree	Agree	Strongly agree	Strongly agree	Strongly agree	In service	More than once	District level	Never involved	Once	Always	No	No	Yes	Yes	Yes	No	No	Yes	Yes	Yes	No	No	Strongly agree	Strongly agree
490	30	Female	Nurse	MOH	Regional	Mongar	Diploma	4	1 to 5	Yes	Yes	Yes	Don't know	Yes	Yes	Don't know	Don't know	Agree	Agree	Agree	Neutral	Agree	Disagree	Neutral	Agree	Agree	Agree	Neutral	Agree	In service	Never involved	Never attended	Never involved	Never involved.	Rarely	No	No	Yes	Don't know	Yes	No	Yes	Don't know	Yes	Yes	Don't know	Yes	Strongly agree	Strongly agree
491	41	Female	Health Assistant/Clinical Officer	MOH	Dzongkhag	Chhukha	Certificate	4	1 to 5	Yes	Yes	Yes	No	Yes	Yes	No	No	Agree	Agree	Neutral	Disagree	Disagree	Agree	Agree	Disagree	Agree	Agree	Disagree	Neutral	At a training institute	Never involved	Never attended	Never involved	Never involved.	Rarely	Yes	No	Yes	Yes	Yes	Don't know	Yes	Yes	Yes	No	Yes	Yes	Strongly agree	Strongly agree
492	27	Male	Medical laboratory	MOH	Dzongkhag	Samdrup Jhongkhar	Diploma	4	1 to 5	Yes	Yes	Don't know	No	Yes	Yes	Don't know	Don't know	Agree	Agree	Neutral	Neutral	Agree	Neutral	Neutral	Neutral	Agree	Agree	Neutral	Neutral	Never attended	More than once	Never attended	Once	Once	Never	There were no zoonotic diseases outbreaks.	Yes	Yes	Yes	Don't know	No	Yes	Don't know	Yes	No	No	Yes	Neutral	Strongly agree
493	43	Female	Administrator	MOH	Dzongkhag	Paro	Bachelors degree	7	6 to 10	Yes	Yes	Don't know	No	Don't know	Yes	Don't know	No	Agree	Agree	Neutral	Disagree	Neutral	Neutral	Agree	Neutral	Strongly agree	Strongly agree	Neutral	Neutral	Never attended	Once	Never attended	Never involved	Once	Rarely	There were no zoonotic diseases outbreaks.	Yes	Don't know	Yes	Don't know	No	Yes	Don't know	Don't know	Don't know	No	No	Strongly agree	Strongly agree
494	34	Male	Nurse	MOH	Dzongkhag	Samdrup Jhongkhar	Diploma	7	6 to 10	Yes	Yes	Yes	No	Yes	Yes	Don't know	Don't know	Strongly agree	Strongly agree	Strongly agree	Disagree	Neutral	Disagree	Neutral	Strongly disagree	Agree	Strongly agree	Neutral	Neutral	Never attended	Never involved	Never attended	Never involved	More than once	Rarely	No	Yes	Yes	Yes	Yes	No	Yes	Don't know	Yes	No	No	Yes	Strongly agree	Strongly agree
495	41	Male	Medical laboratory	MOH	Dzongkhag	Wangdue Phodrang	Certificate	20	16 to 20	Yes	Yes	Yes	Yes	Yes	Yes	Yes	Yes	Strongly agree	Strongly agree	Agree	Agree	Strongly agree	Agree	Strongly agree	Agree	Strongly agree	Strongly agree	Agree	Agree	In service	Never involved	District level	Never involved	Once	Rarely	No	No	Yes	Don't know	No	Yes	Yes	Don't know	Yes	No	No	No	Agree	Agree
496	45	Female	Health Assistant/Clinical Officer	MOH	Gewog	Wangdue Phodrang	Certificate	24	Above 21	Yes	Yes	Yes	No	Yes	Yes	No	No	Strongly agree	Strongly agree	Disagree	Neutral	Neutral	Neutral	Neutral	Neutral	Agree	Agree	Agree	Agree	Never attended	Never involved	Never attended	Never involved	Never involved.	Sometimes	There were no zoonotic diseases outbreaks.	No	Don't know	Yes	Yes	Don't know	Yes	Don't know	Yes	Yes	No	Yes	Strongly agree	Strongly agree
497	36	Male	Nurse	MOH	Regional	Mongar	Bachelors degree	13	11 to 15	Don't know	Yes	Don't know	Don't know	Yes	Yes	No	No	Strongly agree	Agree	Strongly agree	Strongly disagree	Agree	Agree	Agree	Strongly disagree	Agree	Agree	Disagree	Neutral	Never attended	Once	Never attended	Once	Once	Rarely	No	Yes	Yes	No	Don't know	Don't know	Yes	No	No	No	No	Yes	Strongly agree	Agree
498	49	Male	Health Assistant/Clinical Officer	MOH	Gewog	Wangdue Phodrang	Certificate	11	11 to 15	Yes	Yes	Yes	No	Don't know	Yes	No	No	Strongly agree	Neutral	Disagree	Agree	Agree	Agree	Disagree	Agree	Agree	Neutral	Neutral	Strongly agree	Never attended	More than once	District level	Never involved	Never involved.	Rarely	No	No	No	Don't know	No	Don't know	Yes	No	Yes	Don't know	No	No	Agree	Neutral
499	30	Female	Medical Doctor	MOH	Regional	Mongar	Bachelors degree	1	1 to 5	Yes	Yes	Yes	No	Don't know	Yes	No	Don't know	Agree	Strongly agree	Strongly agree	Neutral	Strongly agree	Neutral	Agree	Disagree	Strongly agree	Agree	Disagree	Strongly agree	Never attended	Once	Never attended	Once	Never involved.	Never	No	No	Yes	Yes	Don't know	Yes	Yes	No	Yes	No	No	Yes	Agree	Strongly agree
500	49	Male	Medical Doctor	MOH	National	Thimphu	Masters degree or above	19	16 to 20	Yes	Yes	Yes	No	Yes	Yes	No	No	Strongly agree	Agree	Strongly agree	Neutral	Agree	Agree	Agree	Disagree	Agree	Strongly agree	Agree	Agree	Never attended	More than once	National level	More than once	More than once	Always	No	Yes	Yes	Yes	Yes	No	Yes	No	Yes	Yes	No	Yes	Strongly agree	Strongly agree
501	38	Male	Nurse	MOH	Dzongkhag	Zhemgang	Diploma	13	11 to 15	Yes	Yes	Yes	No	Don't know	Yes	No	No	Agree	Neutral	Neutral	Neutral	Neutral	Neutral	Neutral	Neutral	Agree	Agree	Agree	Agree	Never attended	Never involved	Never attended	Never involved	Never involved.	Never	No	No	Yes	Yes	Don't know	Don't know	Yes	No	Yes	No	No	Yes	Agree	Agree
502	41	Female	Medical laboratory	MOH	Dzongkhag	Chhukha	Certificate	23	Above 21	Yes	Yes	Yes	Yes	Yes	Yes	Yes	Don't know	Agree	Neutral	Neutral	Neutral	Neutral	Neutral	Neutral	Agree	Agree	Agree	Neutral	Agree	In service	Once	Never attended	Never involved	Never involved.	Never	No	No	Yes	Yes	Yes	Yes	Yes	No	Yes	Yes	Don't know	Yes	Strongly agree	Agree
503	58	Female	Health Assistant/Clinical Officer	MOH	National	Thimphu	Certificate	37	Above 21	Yes	Yes	Don't know	No	Yes	Yes	Don't know	Don't know	Agree	Strongly agree	Agree	Disagree	Neutral	Disagree	Neutral	Neutral	Neutral	Agree	Neutral	Strongly agree	Never attended	Never involved	Never attended	Never involved	Never involved.	Never	No	No	Don't know	Don't know	Don't know	Don't know	Don't know	Don't know	Don't know	Don't know	Don't know	Don't know	Neutral	Agree
504	30	Female	Nurse	MOH	Gewog	Chhukha	Diploma	3	1 to 5	Yes	Yes	Don't know	No	Yes	Yes	No	No	Agree	Agree	Disagree	Agree	Agree	Agree	Agree	Disagree	Agree	Agree	Agree	Strongly agree	Never attended	Never involved	Never attended	Once	More than once	Rarely	No	Yes	No	Yes	Yes	No	Yes	Don't know	Yes	Don't know	No	Yes	Strongly agree	Agree
505	29	Male	Medical laboratory	MOH	Dzongkhag	Samdrup Jhongkhar	Certificate	7	6 to 10	Yes	Yes	Don't know	No	Yes	Yes	Don't know	Don't know	Agree	Neutral	Disagree	Neutral	Neutral	Neutral	Neutral	Neutral	Agree	Agree	Neutral	Neutral	In service	Once	Gewog level	Once	Once	Sometimes	No	Yes	Yes	Yes	Don't know	Don't know	Yes	No	Yes	No	No	Yes	Disagree	Agree
506	32	Male	Nurse	MOH	Dzongkhag	Thimphu	Diploma	6	6 to 10	Yes	Yes	Don't know	Don't know	Yes	Yes	Don't know	Don't know	Agree	Neutral	Neutral	Strongly disagree	Neutral	Disagree	Neutral	Disagree	Agree	Agree	Neutral	Neutral	Never attended	Never involved	Never attended	Never involved	Never involved.	Never	No	Yes	Don't know	Don't know	Don't know	Don't know	Yes	Don't know	Yes	Don't know	No	Don't know	Agree	Agree
507	32	Female	Nurse	MOH	National	Thimphu	Diploma	3	1 to 5	Yes	Yes	Yes	No	Yes	Yes	Don't know	Don't know	Strongly agree	Agree	Neutral	Agree	Neutral	Agree	Neutral	Neutral	Agree	Strongly agree	Agree	Agree	Never attended	Never involved	Never attended	Never involved	Never involved.	Rarely	There were no zoonotic diseases outbreaks.	No	Yes	Yes	Don't know	Don't know	Yes	Don't know	Yes	Yes	Yes	Yes	Strongly agree	Strongly agree
508	27	Male	Health Assistant/Clinical Officer	MOH	Gewog	Samtse	Diploma	2	1 to 5	Yes	Yes	No	No	Yes	Yes	Don't know	No	Strongly agree	Strongly agree	Neutral	Neutral	Agree	Disagree	Neutral	Neutral	Neutral	Strongly agree	Neutral	Neutral	Never attended	Never involved	Never attended	Never involved	Never involved.	Rarely	There were no zoonotic diseases outbreaks.	Yes	Yes	Don't know	Don't know	No	Yes	No	No	No	No	Yes	Strongly agree	Strongly agree
509	25	Female	Health Assistant/Clinical Officer	MOH	Gewog	Lhuentse	Diploma	1	1 to 5	Yes	Yes	Yes	No	Yes	Yes	Don't know	Don't know	Agree	Strongly agree	Strongly agree	Neutral	Strongly agree	Agree	Strongly agree	Agree	Strongly agree	Strongly agree	Neutral	Neutral	Never attended	More than once	Never attended	Never involved	Never involved.	Rarely	No	No	Yes	Yes	Yes	Don't know	Yes	Yes	Yes	Yes	Don't know	Yes	Agree	Agree
510	37	Male	Nurse	MOH	Gewog	Wangdue Phodrang	Diploma	12	11 to 15	Yes	Yes	Yes	No	Don't know	Yes	Don't know	Don't know	Agree	Strongly agree	Strongly agree	Neutral	Neutral	Disagree	Agree	Agree	Agree	Agree	Disagree	Agree	In service	Once	Regional level	Once	More than once	Sometimes	Yes	Yes	Yes	No	Don't know	Yes	Yes	Yes	No	No	No	No	Strongly agree	Agree
511	46	Male	Medical Doctor	MOH	National	Thimphu	Masters degree or above	10	6 to 10	Yes	Yes	No	No	Yes	Yes	Don't know	Don't know	Agree	Neutral	Agree	Strongly disagree	Neutral	Neutral	Neutral	Neutral	Agree	Agree	Neutral	Disagree	Never attended	More than once	Never attended	Once	Once	Never	No	No	Yes	Yes	Don't know	Don't know	Yes	No	Yes	Don't know	No	Don't know	Agree	Agree
512	44	Male	Health Assistant/Clinical Officer	MOH	Gewog	Chhukha	Certificate	<1	Below 1	Don't know	Don't know	Don't know	Don't know	Don't know	Don't know	Yes	Yes	Agree	Agree	Neutral	Neutral	Neutral	Neutral	Neutral	Neutral	Neutral	Neutral	Agree	Strongly agree	Never attended	Once	Never attended	Never involved	Never involved.	Never	There were no zoonotic diseases outbreaks.	No	Yes	Yes	Yes	Don't know	Don't know	Don't know	Don't know	Don't know	Don't know	Don't know	Neutral	Neutral
513	52	Male	Nurse	MOH	Regional	Mongar	Masters degree or above	20	16 to 20	Yes	Yes	Don't know	Don't know	Yes	Yes	No	No	Strongly agree	Strongly agree	Strongly agree	Strongly disagree	Strongly agree	Disagree	Agree	Strongly disagree	Disagree	Agree	Neutral	Agree	Never attended	Once	District level	Once	More than once	Rarely	No	No	Yes	Yes	Don't know	Yes	Yes	No	Yes	Yes	No	Yes	Strongly agree	Strongly agree
514	26	Female	Nurse	MOH	Gewog	Trongsa	Diploma	<1	Below 1	Yes	Yes	Yes	No	Yes	Yes	Don't know	No	Strongly agree	Agree	Agree	Neutral	Neutral	Neutral	Disagree	Agree	Strongly agree	Strongly agree	Neutral	Strongly agree	At a training institute	Once	District level	Never involved	Never involved.	Never	There were no zoonotic diseases outbreaks.	Yes	Yes	Yes	No	Don't know	Yes	Don't know	Yes	Don't know	No	Yes	Agree	Strongly agree
515	32	Male	Medical Doctor	MOH	Dzongkhag	Tsirang	Bachelors degree	6	6 to 10	Yes	Yes	Yes	No	Yes	Yes	No	No	Strongly agree	Neutral	Neutral	Neutral	Disagree	Agree	Disagree	Agree	Agree	Strongly agree	Agree	Strongly agree	Never attended	Once	District level	Once	Once	Sometimes	Yes	Yes	Yes	Yes	Yes	No	Yes	No	Yes	Yes	No	Yes	Strongly agree	Strongly agree
516	39	Female	Health Assistant/Clinical Officer	MOH	Gewog	Tsirang	Certificate	14	11 to 15	Yes	Yes	Yes	No	Yes	Yes	Don't know	Yes	Strongly agree	Strongly agree	Neutral	Disagree	Agree	Neutral	Agree	Neutral	Strongly agree	Strongly agree	Neutral	Strongly agree	Never attended	Never involved	Never attended	Never involved	Once	Never	No	No	Yes	Yes	No	No	Yes	No	No	No	No	Yes	Strongly agree	Strongly agree
517	29	Male	Nurse	MOH	Regional	Mongar	Diploma	5	1 to 5	Yes	Yes	No	No	No	Yes	No	No	Strongly agree	Neutral	Neutral	Disagree	Agree	Neutral	Neutral	Neutral	Strongly agree	Strongly agree	Agree	Strongly agree	At a training institute	Never involved	Never attended	Never involved	More than once	Never	No	No	Yes	No	Yes	No	Yes	No	Yes	No	No	Yes	Strongly agree	Strongly agree
518	43	Male	Nurse	MOH	Gewog	Lhuentse	Diploma	17	16 to 20	Yes	Yes	Yes	No	Yes	Yes	No	No	Agree	Disagree	Neutral	Disagree	Agree	Neutral	Neutral	Disagree	Agree	Agree	Neutral	Agree	Never attended	Once	District level	Never involved	Once	Sometimes	No	No	Yes	Yes	Don't know	Don't know	Yes	No	Yes	Don't know	Don't know	Yes	Agree	Strongly agree
519	43	Male	Nurse	MOH	Regional	Sarpang	Diploma	17	16 to 20	Yes	Yes	Yes	No	Yes	Yes	Don't know	Don't know	Strongly agree	Agree	Agree	Disagree	Disagree	Neutral	Strongly agree	Agree	Neutral	Agree	Strongly agree	Agree	In service	Once	Regional level	Once	Once	Rarely	Yes	Yes	Yes	Yes	Yes	No	Yes	Don't know	Yes	No	No	No	Strongly agree	Strongly agree
520	53	Male	Health Assistant/Clinical Officer	MOH	Gewog	Lhuentse	Certificate	28	Above 21	Yes	Yes	Yes	Yes	Yes	Yes	Yes	No	Neutral	Disagree	Disagree	Disagree	Disagree	Disagree	Disagree	Disagree	Agree	Disagree	Disagree	Strongly agree	Never attended	Never involved	Never attended	Never involved	Never involved.	Never	No	No	No	Yes	No	No	No	No	Yes	Yes	No	No	Agree	Agree
521	52	Male	Health Assistant/Clinical Officer	MOH	Gewog	Lhuentse	Certificate	26	Above 21	Yes	Yes	No	Yes	Yes	Yes	Don't know	Don't know	Agree	Disagree	Disagree	Neutral	Neutral	Neutral	Disagree	Disagree	Agree	Agree	Neutral	Disagree	Never attended	Never involved	Never attended	Never involved	Never involved.	Never	No	No	Yes	Don't know	Don't know	Don't know	Don't know	Don't know	Yes	Don't know	No	No	Strongly agree	Strongly agree
522	30	Female	Nurse	MOH	Dzongkhag	Samdrup Jhongkhar	Diploma	5	1 to 5	Yes	Yes	Yes	Don't know	Yes	Yes	Yes	No	Agree	Neutral	Neutral	Agree	Neutral	Neutral	Disagree	Agree	Agree	Agree	Neutral	Strongly agree	Never attended	Once	District level	Never involved	Once	Sometimes	No	Yes	Yes	Yes	Don't know	No	Don't know	Don't know	No	Yes	No	No	Strongly agree	Strongly agree
523	52	Male	Nurse	MOH	Regional	Sarpang	Bachelors degree	27	Above 21	Yes	Yes	Yes	No	Yes	Yes	No	No	Agree	Neutral	Neutral	Neutral	Agree	Disagree	Strongly agree	Agree	Neutral	Agree	Disagree	Agree	Never attended	Never involved	Never attended	Never involved	Never involved.	Never	No	Yes	Yes	Yes	Don't know	Don't know	Yes	Don't know	Yes	No	No	Don't know	Agree	Strongly agree
524	31	Female	Nurse	MOH	Regional	Sarpang	Diploma	10	6 to 10	Yes	Yes	Yes	No	Yes	Yes	No	No	Agree	Neutral	Disagree	Neutral	Disagree	Agree	Neutral	Neutral	Agree	Neutral	Neutral	Agree	Never attended	Never involved	Never attended	Never involved	Never involved.	Rarely	No	Yes	Yes	Yes	Don't know	Don't know	Yes	Don't know	Yes	Don't know	No	Yes	Strongly agree	Strongly agree
525	39	Male	Medical Doctor	MOH	Dzongkhag	Lhuentse	Masters degree or above	16	16 to 20	Yes	Yes	Yes	Yes	Yes	Yes	Yes	Yes	Strongly agree	Strongly agree	Strongly agree	Strongly agree	Strongly agree	Strongly agree	Strongly agree	Strongly agree	Strongly agree	Strongly agree	Strongly agree	Strongly agree	At school	More than once	International level	More than once	More than once	Always	No	No	Don't know	Don't know	Don't know	Don't know	Don't know	No	No	No	No	Yes	Agree	Neutral
526	54	Male	Health Assistant/Clinical Officer	MOH	Regional	Chhukha	Diploma	31	Above 21	Yes	Yes	Yes	No	Yes	Yes	No	No	Strongly agree	Disagree	Agree	Neutral	Agree	Agree	Agree	Agree	Strongly agree	Strongly agree	Agree	Agree	In service	Once	District level	Once	More than once	Sometimes	Yes	Yes	Yes	Yes	Yes	No	Yes	Yes	Don't know	Yes	No	No	Strongly agree	Strongly agree
527	28	Male	Medical Doctor	MOH	Dzongkhag	Chhukha	Bachelors degree	2	1 to 5	Yes	Yes	Yes	No	Don't know	Yes	Don't know	No	Agree	Strongly agree	Agree	Disagree	Strongly agree	Disagree	Neutral	Disagree	Strongly agree	Strongly agree	Neutral	Neutral	Never attended	Never involved	Never attended	Never involved	Once	Sometimes	Yes	Yes	Yes	Yes	Don't know	Don't know	Yes	No	No	No	No	No	Strongly agree	Strongly agree
528	24	Female	Medical laboratory	MOH	Regional	Chhukha	Diploma	<1	Below 1	Yes	Yes	Yes	Don't know	Yes	Yes	Don't know	Don't know	Agree	Agree	Neutral	Neutral	Neutral	Neutral	Disagree	Neutral	Agree	Agree	Neutral	Neutral	Never attended	Never involved	Never attended	Once	Once	Rarely	No	Yes	Yes	Yes	Yes	Don't know	Yes	No	Yes	No	No	No	Agree	Agree
529	27	Male	Medical Doctor	MOH	Dzongkhag	Chhukha	Bachelors degree	<1	Below 1	Yes	Yes	Yes	No	Yes	Yes	Don't know	Don't know	Agree	Agree	Neutral	Neutral	Agree	Disagree	Neutral	Neutral	Strongly agree	Strongly agree	Neutral	Strongly agree	Never attended	Once	District level	Once	Once	Never	No	Yes	Yes	Yes	Don't know	Yes	Yes	No	Yes	Don't know	No	No	Strongly agree	Strongly agree
530	29	Male	Medical Doctor	MOH	Gewog	Wangdue Phodrang	Bachelors degree	2	1 to 5	Yes	Yes	No	No	Yes	Yes	No	No	Agree	Agree	Strongly agree	Strongly disagree	Strongly agree	Neutral	Neutral	Agree	Agree	Agree	Agree	Agree	Never attended	Never involved	Never attended	Never involved	Never involved.	Rarely	There were no zoonotic diseases outbreaks.	No	Yes	Don't know	Yes	No	Yes	No	No	No	No	No	Agree	Strongly agree
531	38	Female	Medical laboratory	MOH	Dzongkhag	Tsirang	Certificate	19	16 to 20	Yes	Yes	Yes	Yes	Yes	Yes	Yes	Don't know	Agree	Strongly agree	Agree	Neutral	Agree	Agree	Agree	Agree	Neutral	Agree	Neutral	Agree	At a training institute	More than once	Regional level	More than once	More than once	Rarely	No	No	Yes	Don't know	Don't know	Yes	Yes	Don't know	Yes	Don't know	Don't know	Don't know	Agree	Strongly agree
532	25	Male	Health Assistant/Clinical Officer	MOH	Dzongkhag	Chhukha	Diploma	2	1 to 5	Yes	Yes	Yes	No	Yes	Yes	Don't know	Don't know	Agree	Strongly agree	Neutral	Neutral	Agree	Agree	Neutral	Disagree	Strongly agree	Strongly agree	Neutral	Agree	At a training institute	Never involved	Never attended	Once	Never involved.	Rarely	Yes	Yes	Yes	Yes	Yes	No	Yes	Yes	Yes	Yes	No	Don't know	Strongly agree	Agree
533	38	Male	Health Assistant/Clinical Officer	MOH	Regional	Sarpang	Certificate	17	16 to 20	Yes	Yes	Yes	No	Yes	Yes	No	No	Strongly agree	Strongly agree	Disagree	Disagree	Strongly agree	Agree	Agree	Disagree	Strongly agree	Strongly agree	Neutral	Disagree	Never attended	Never involved	Never attended	Once	Never involved.	Never	No	No	No	Yes	Don't know	No	Yes	Don't know	No	Yes	No	Don't know	Strongly agree	Strongly agree
534	30	Male	Medical laboratory	MOH	Gewog	Samtse	Certificate	7	6 to 10	Yes	Yes	Yes	Yes	Yes	Yes	Don't know	Don't know	Agree	Strongly agree	Agree	Neutral	Agree	Agree	Neutral	Neutral	Strongly agree	Agree	Neutral	Agree	Never attended	More than once	District level	Once	More than once	Sometimes	Yes	Yes	Yes	Yes	Yes	Yes	Yes	Yes	Yes	Yes	No	No	Strongly agree	Strongly agree
535	56	Male	Nurse	MOH	Regional	Sarpang	Diploma	32	Above 21	Yes	Yes	Don't know	No	Yes	Yes	Don't know	Don't know	Strongly agree	Strongly agree	Neutral	Neutral	Strongly agree	Disagree	Agree	Disagree	Agree	Strongly agree	Neutral	Agree	Never attended	Never involved	Never attended	Never involved	Once	Sometimes	No	Yes	Yes	Yes	Don't know	No	Yes	Don't know	No	No	No	No	Agree	Strongly agree
536	37	Male	Nurse	MOH	Regional	Chhukha	Diploma	9	6 to 10	Yes	Yes	Yes	Don't know	Don't know	Yes	Don't know	Don't know	Agree	Strongly agree	Agree	Agree	Strongly agree	Agree	Strongly agree	Neutral	Agree	Strongly agree	Neutral	Neutral	Never attended	Never involved	Never attended	Never involved	More than once	Rarely	Yes	Yes	Yes	Yes	Yes	Don't know	Yes	Don't know	Don't know	Don't know	No	No	Agree	Agree
537	36	Male	Health Assistant/Clinical Officer	MOH	Gewog	Pemagatshel	Certificate	10	6 to 10	Yes	Yes	Don't know	No	Don't know	Yes	No	No	Strongly agree	Strongly agree	Neutral	Strongly disagree	Agree	Agree	Neutral	Disagree	Strongly agree	Agree	Agree	Neutral	Never attended	Once	Gewog level	Once	Once	Sometimes	There were no zoonotic diseases outbreaks.	Yes	Yes	Don't know	Don't know	Don't know	No	No	Yes	No	No	Don't know	Strongly agree	Strongly agree
538	28	Female	Nurse	MOH	Gewog	Wangdue Phodrang	Diploma	7	6 to 10	Yes	Yes	Yes	No	Yes	Yes	Don't know	No	Strongly agree	Strongly agree	Agree	Neutral	Neutral	Neutral	Agree	Agree	Agree	Agree	Neutral	Strongly agree	Never attended	Once	National level	Never involved	Once	Rarely	No	No	Yes	Yes	No	Don't know	Yes	Don't know	Yes	Don't know	No	Don't know	Agree	Agree
539	42	Male	Nurse	MOH	Dzongkhag	Chhukha	Bachelors degree	1	1 to 5	Yes	Yes	Yes	Yes	Yes	Yes	No	No	Agree	Agree	Disagree	Neutral	Agree	Agree	Disagree	Agree	Strongly agree	Agree	Neutral	Agree	In service	More than once	National level	Once	Once	Sometimes	No	No	Yes	Don't know	No	Yes	Yes	Yes	Yes	Don't know	No	Yes	Agree	Agree
540	38	Male	Medical Doctor	MOH	Dzongkhag	Sarpang	Bachelors degree	9	6 to 10	Yes	Yes	No	No	Don't know	Yes	No	No	Strongly agree	Agree	Agree	Disagree	Agree	Disagree	Disagree	Disagree	Neutral	Agree	Disagree	Agree	Never attended	Once	District level	Once	More than once	Never	Yes	No	Yes	Yes	Don't know	No	Yes	No	Yes	Don't know	No	Yes	Strongly agree	Strongly agree
541	24	Female	Nurse	MOH	Gewog	Chhukha	Bachelors degree	<1	Below 1	Yes	Yes	Yes	No	Yes	Yes	No	No	Strongly agree	Strongly agree	Strongly agree	Strongly disagree	Agree	Disagree	Disagree	Disagree	Agree	Strongly agree	Neutral	Neutral	Never attended	Once	Gewog level	Never involved	Once	Sometimes	No	No	Yes	Yes	Don't know	Don't know	Yes	No	Yes	Don't know	Don't know	Yes	Strongly agree	Strongly agree
542	32	Female	Nurse	MOH	Regional	Mongar	Diploma	7	6 to 10	Don't know	Don't know	Don't know	Don't know	Don't know	Don't know	Don't know	Don't know	Neutral	Strongly agree	Strongly agree	Strongly disagree	Strongly agree	Strongly disagree	Neutral	Strongly disagree	Strongly agree	Agree	Neutral	Neutral	Never attended	More than once	Regional level	Never involved	Once	Never	No	Yes	Yes	Yes	Yes	Don't know	Yes	Yes	Yes	Don't know	No	Don't know	Agree	Strongly agree
543	26	Female	Nurse	MOH	Gewog	Samdrup Jhongkhar	Bachelors degree	<1	Below 1	Yes	Yes	Yes	No	Don't know	Yes	No	Don't know	Strongly agree	Agree	Neutral	Neutral	Neutral	Neutral	Neutral	Agree	Agree	Strongly agree	Agree	Neutral	Never attended	Never involved	Never attended	More than once	More than once	Sometimes	There were no zoonotic diseases outbreaks.	Yes	Yes	No	No	Don't know	Yes	Don't know	Yes	Yes	Don't know	Yes	Agree	Strongly agree
544	27	Female	Nurse	MOH	Dzongkhag	Trashigang	Diploma	<1	Below 1	Yes	Yes	Yes	No	Yes	Yes	Don't know	Don't know	Agree	Strongly agree	Strongly agree	Neutral	Agree	Neutral	Neutral	Agree	Strongly agree	Strongly agree	Neutral	Neutral	Never attended	Never involved	Never attended	Never involved	Never involved.	Sometimes	No	No	Yes	Yes	Yes	No	Yes	No	Yes	Yes	No	Don't know	Strongly agree	Strongly agree
545	34	Male	Medical Doctor	MOH	Dzongkhag	Dagana	Bachelors degree	7	6 to 10	Yes	Yes	Don't know	No	Yes	Yes	No	No	Strongly agree	Strongly agree	Strongly agree	Strongly disagree	Strongly disagree	Strongly disagree	Strongly agree	Strongly disagree	Neutral	Agree	Neutral	Disagree	Never attended	Never involved	Never attended	Never involved	Never involved.	Rarely	There were no zoonotic diseases outbreaks.	No	Yes	Yes	Yes	No	Yes	No	Yes	Yes	No	Yes	Strongly agree	Strongly agree
546	42	Female	Medical laboratory	MOH	Regional	Samdrup Jhongkhar	Diploma	20	16 to 20	Yes	Yes	Yes	Yes	Don't know	No	Yes	No	Agree	Strongly agree	Agree	Disagree	Neutral	Disagree	Agree	Strongly agree	Strongly agree	Neutral	Agree	Strongly agree	In service	Never involved	District level	Never involved	Once	Sometimes	Yes	Yes	Yes	Yes	Don't know	No	Yes	Don't know	Yes	No	Yes	Yes	Neutral	Agree
547	34	Male	Nurse	MOH	Dzongkhag	Samdrup Jhongkhar	Diploma	6	6 to 10	Yes	Yes	Yes	No	Yes	Yes	Don't know	Don't know	Agree	Agree	Agree	Neutral	Strongly agree	Agree	Agree	Neutral	Agree	Strongly agree	Neutral	Agree	Never attended	Never involved	Never attended	Never involved	Never involved.	Never	No	No	Yes	Yes	Yes	No	Yes	Yes	Yes	No	No	Yes	Agree	Strongly agree
548	32	Female	Nurse	MOH	Gewog	Wangdue Phodrang	Diploma	6	6 to 10	Yes	Yes	Yes	No	Yes	Yes	No	No	Strongly agree	Strongly agree	Agree	Disagree	Agree	Agree	Agree	Agree	Agree	Strongly agree	Strongly agree	Strongly agree	Never attended	Never involved	Never attended	Never involved	Never involved.	Never	No	No	Yes	Yes	Yes	No	Yes	Yes	Yes	No	Yes	No	Strongly agree	Strongly agree
549	33	Female	Nurse	MOH	Dzongkhag	Tsirang	Diploma	9	6 to 10	Yes	Yes	Yes	No	Yes	Yes	Don't know	Don't know	Agree	Strongly agree	Agree	Disagree	Neutral	Neutral	Agree	Disagree	Agree	Agree	Neutral	Neutral	Never attended	Never involved	Never attended	Never involved	Never involved.	Never	No	No	Yes	Yes	Don't know	Don't know	Yes	Don't know	Yes	Don't know	Don't know	Yes	Neutral	Agree
550	49	Male	Medical laboratory	MOH	Gewog	Samtse	Certificate	23	Above 21	Yes	Yes	Yes	No	Yes	Yes	Don't know	Don't know	Strongly agree	Disagree	Disagree	Neutral	Agree	Agree	Agree	Agree	Strongly agree	Strongly agree	Agree	Strongly agree	Never attended	More than once	District level	More than once	More than once	Always	Yes	Yes	Yes	Yes	Yes	No	Yes	No	Yes	Yes	No	Yes	Strongly agree	Strongly agree
551	36	Male	Health Assistant/Clinical Officer	MOH	Dzongkhag	Dagana	Certificate	12	11 to 15	Yes	Yes	Don't know	No	Yes	Yes	No	No	Strongly agree	Agree	Agree	Disagree	Agree	Neutral	Agree	Disagree	Agree	Agree	Agree	Disagree	Never attended	Once	Regional level	Once	Once	Never	No	Yes	Yes	Yes	Don't know	Don't know	Yes	No	Yes	Yes	No	Yes	Strongly agree	Strongly agree
552	26	Female	Medical Doctor	MOH	Dzongkhag	Paro	Bachelors degree	<1	Below 1	Yes	Yes	Yes	No	Yes	Yes	Don't know	No	Strongly agree	Strongly agree	Agree	Disagree	Agree	Disagree	Agree	Disagree	Agree	Agree	Agree	Agree	Never attended	Never involved	Never attended	Never involved	Never involved.	Never	No	No	Yes	Yes	Don't know	Don't know	Yes	No	Yes	Yes	No	Yes	Strongly agree	Strongly agree
553	33	Female	Nurse	MOH	Dzongkhag	Tsirang	Diploma	10	6 to 10	Yes	Yes	Yes	No	Yes	Yes	Don't know	No	Strongly agree	Strongly agree	Agree	Neutral	Agree	Neutral	Disagree	Disagree	Strongly agree	Strongly agree	Neutral	Neutral	Never attended	Never involved	Never attended	Never involved	Once	Sometimes	No	Yes	Yes	Yes	Don't know	Don't know	Yes	Don't know	Yes	Yes	No	Yes	Strongly agree	Strongly agree
554	29	Male	Medical Doctor	MOH	Gewog	Mongar	Bachelors degree	<1	Below 1	Yes	Yes	Yes	No	Yes	Yes	Don't know	Don't know	Strongly agree	Strongly agree	Agree	Neutral	Neutral	Neutral	Neutral	Neutral	Agree	Strongly agree	Neutral	Neutral	Never attended	Never involved	Never attended	Never involved	Never involved.	Never	There were no zoonotic diseases outbreaks.	No	Yes	Yes	Don't know	Don't know	Yes	Don't know	Yes	Don't know	Don't know	Don't know	Strongly agree	Strongly agree
555	31	Male	Nurse	MOH	Gewog	Samtse	Diploma	4	1 to 5	Yes	Yes	Yes	Don't know	Yes	Yes	Don't know	Don't know	Agree	Strongly agree	Neutral	Disagree	Agree	Neutral	Neutral	Disagree	Strongly agree	Agree	Neutral	Neutral	Never attended	More than once	District level	More than once	More than once	Sometimes	No	No	Yes	Yes	Yes	Don't know	Yes	Don't know	Yes	Yes	No	Yes	Agree	Agree
556	33	Female	Nurse	MOH	Dzongkhag	Wangdue Phodrang	Bachelors degree	5	1 to 5	Yes	Yes	Yes	No	No	Yes	Don't know	Don't know	Strongly agree	Strongly agree	Strongly agree	Neutral	Strongly agree	Disagree	Strongly agree	Strongly agree	Strongly agree	Strongly agree	Neutral	Strongly agree	Never attended	Never involved	Never attended	Never involved	Once	Sometimes	There were no zoonotic diseases outbreaks.	Yes	Yes	Don't know	Don't know	Don't know	Yes	Don't know	Yes	No	No	No	Strongly agree	Strongly agree
557	38	Male	Nurse	MOH	Gewog	Mongar	Diploma	9	6 to 10	Yes	Don't know	Yes	Yes	Yes	Yes	Don't know	Don't know	Agree	Agree	Agree	Agree	Neutral	Disagree	Agree	Disagree	Agree	Agree	Neutral	Agree	At school	Never involved	National level	Never involved	Once	Rarely	Yes	Yes	Yes	Yes	Don't know	Yes	Yes	Don't know	Yes	No	No	Yes	Agree	Agree
558	31	Female	Medical Doctor	MOH	Dzongkhag	Paro	Bachelors degree	4	1 to 5	Yes	Don't know	Don't know	Don't know	Don't know	Don't know	No	Don't know	Neutral	Neutral	Neutral	Neutral	Neutral	Neutral	Neutral	Neutral	Neutral	Neutral	Neutral	Neutral	Never attended	More than once	National level	Never involved	More than once	Never	No	No	Don't know	Don't know	Don't know	Don't know	Don't know	Don't know	Don't know	Don't know	Don't know	Don't know	Neutral	Neutral
559	26	Male	Medical laboratory	MOH	Dzongkhag	Dagana	Bachelors degree	<1	Below 1	Yes	Yes	Yes	No	Yes	Yes	Yes	Don't know	Strongly agree	Agree	Agree	Disagree	Disagree	Disagree	Neutral	Disagree	Agree	Strongly agree	Agree	Neutral	Never attended	Never involved	Never attended	Never involved	Never involved.	Never	There were no zoonotic diseases outbreaks.	Yes	Yes	Yes	Yes	No	Yes	No	Yes	No	No	Yes	Strongly agree	Strongly agree
560	43	Female	Health Assistant/Clinical Officer	MOH	Dzongkhag	Tsirang	Certificate	22	Above 21	Yes	Yes	Yes	No	Yes	Yes	Don't know	Don't know	Strongly agree	Strongly agree	Strongly agree	Strongly disagree	Disagree	Disagree	Agree	Disagree	Strongly agree	Strongly agree	Disagree	Disagree	Never attended	Never involved	Never attended	Never involved	Once	Never	No	No	Yes	No	Don't know	Don't know	Yes	No	Yes	No	No	No	Strongly agree	Strongly agree
561	26	Male	Nurse	MOH	Dzongkhag	Chhukha	Bachelors degree	<1	Below 1	Yes	Yes	Yes	No	Yes	Yes	Yes	Yes	Agree	Neutral	Neutral	Neutral	Neutral	Neutral	Neutral	Neutral	Neutral	Neutral	Neutral	Neutral	At a training institute	Never involved	District level	Once	More than once	Sometimes	Yes	Yes	Yes	No	Yes	No	Yes	Yes	Yes	Yes	Yes	Yes	Strongly agree	Neutral
562	41	Male	Nurse	MOH	Dzongkhag	Wangdue Phodrang	Diploma	16	16 to 20	Yes	Yes	Yes	No	Yes	Yes	No	No	Strongly agree	Strongly agree	Strongly agree	Strongly disagree	Agree	Agree	Strongly disagree	Neutral	Strongly agree	Strongly agree	Strongly agree	Strongly agree	Never attended	Never involved	Never attended	Once	More than once	Never	No	Yes	Yes	Yes	Don't know	Don't know	Yes	Don't know	Yes	Don't know	No	Yes	Strongly agree	Strongly agree
563	38	Male	Medical laboratory	MOH	Dzongkhag	Dagana	Certificate	11	11 to 15	Yes	Yes	Yes	No	Yes	Yes	No	No	Agree	Agree	Agree	Disagree	Disagree	Agree	Disagree	Agree	Disagree	Agree	Agree	Agree	In service	Once	District level	Once	Once	Rarely	No	Yes	Yes	Yes	Yes	No	Yes	No	Yes	Yes	No	No	Agree	Agree
564	50	Male	Medical Doctor	MOH	Regional	Sarpang	Masters degree or above	19	16 to 20	Yes	Yes	Yes	No	Yes	Yes	No	No	Strongly agree	Strongly agree	Agree	Neutral	Agree	Neutral	Agree	Disagree	Agree	Strongly agree	Agree	Strongly agree	Never attended	More than once	District level	Never involved	More than once	Never	No	Yes	No	Yes	Yes	No	Yes	No	Yes	No	No	No	Strongly agree	Strongly agree
565	41	Male	Nurse	MOH	Gewog	Samtse	Diploma	9	6 to 10	Yes	Yes	Yes	No	Yes	Yes	No	No	Agree	Agree	Disagree	Neutral	Neutral	Agree	Agree	Agree	Agree	Agree	Agree	Agree	Never attended	Once	Never attended	Once	Once	Rarely	No	Yes	Yes	Yes	Yes	Yes	Yes	No	Yes	Yes	No	No	Agree	Agree
566	28	Male	Medical laboratory	MOH	Dzongkhag	Paro	Diploma	4	1 to 5	Don't know	Yes	Yes	No	Yes	Yes	No	Yes	Strongly agree	Strongly agree	Strongly agree	Neutral	Strongly disagree	Disagree	Strongly agree	Agree	Strongly agree	Agree	Agree	Disagree	Never attended	Never involved	Never attended	Never involved	Never involved.	Never	Yes	Yes	Yes	Yes	Yes	No	Don't know	Don't know	Yes	No	No	Yes	Agree	Agree
567	33	Male	Medical Doctor	MOH	Gewog	Samtse	Bachelors degree	2	1 to 5	Yes	Yes	Yes	No	Yes	Yes	No	No	Strongly agree	Agree	Strongly agree	Strongly disagree	Disagree	Agree	Agree	Strongly disagree	Agree	Strongly agree	Agree	Agree	Never attended	Once	Gewog level	Once	Once	Rarely	Yes	Yes	Yes	Yes	Yes	No	Yes	No	Yes	Yes	No	Yes	Strongly agree	Strongly agree
568	33	Male	Nurse	MOH	Dzongkhag	Sarpang	Diploma	10	6 to 10	Yes	Yes	Don't know	No	Yes	Yes	Don't know	Don't know	Strongly agree	Agree	Neutral	Disagree	Neutral	Disagree	Agree	Agree	Agree	Agree	Neutral	Neutral	Never attended	Once	District level	Once	Once	Never	No	No	Yes	Yes	No	Yes	Yes	No	No	No	No	Yes	Strongly agree	Strongly agree
569	30	Male	Nurse	MOH	Dzongkhag	Sarpang	Diploma	5	1 to 5	Yes	Yes	Don't know	No	Don't know	Yes	Yes	Yes	Neutral	Agree	Agree	Agree	Agree	Neutral	Neutral	Neutral	Strongly agree	Agree	Neutral	Neutral	Never attended	Once	Never attended	Never involved	Once	Never	No	Yes	Yes	Yes	Don't know	Don't know	Yes	No	No	Don't know	No	No	Agree	Agree
570	29	Female	Nurse	MOH	Gewog	Chhukha	Masters degree or above	4	1 to 5	Yes	Yes	Don't know	Yes	Yes	Don't know	Yes	Yes	Neutral	Neutral	Neutral	Agree	Neutral	Neutral	Neutral	Neutral	Neutral	Neutral	Neutral	Neutral	Never attended	Never involved	Never attended	Never involved	Once	Never	No	No	Don't know	Don't know	Don't know	Don't know	Don't know	Don't know	Don't know	Don't know	Don't know	Don't know	Neutral	Neutral
571	28	Female	Medical laboratory	MOH	Dzongkhag	Lhuentse	Diploma	4	1 to 5	Yes	Yes	Yes	No	Yes	Yes	Yes	Yes	Strongly agree	Strongly agree	Agree	Disagree	Agree	Disagree	Agree	Agree	Agree	Agree	Agree	Agree	In service	Once	District level	Once	More than once	Sometimes	Yes	Yes	Yes	Yes	Yes	No	Yes	No	Yes	No	No	Yes	Agree	Agree
572	29	Female	Medical Doctor	MOH	Dzongkhag	Sarpang	Bachelors degree	2	1 to 5	Yes	Yes	Yes	No	Yes	Yes	Don't know	Don't know	Strongly agree	Strongly agree	Neutral	Neutral	Agree	Disagree	Strongly agree	Neutral	Agree	Agree	Neutral	Agree	Never attended	Once	District level	Once	More than once	Rarely	Yes	Yes	Yes	Yes	Don't know	No	Yes	No	Yes	No	No	Yes	Agree	Strongly agree
573	41	Female	Health Assistant/Clinical Officer	MOH	Dzongkhag	Chhukha	Certificate	4	1 to 5	Yes	Yes	Yes	No	Yes	Yes	No	Yes	Agree	Agree	Agree	Strongly disagree	Disagree	Strongly disagree	Agree	Disagree	Neutral	Agree	Disagree	Strongly disagree	Never attended	Never involved	Never attended	Never involved	Never involved.	Never	No	Yes	Yes	No	Don't know	No	No	No	No	No	No	No	Agree	Agree
574	29	Female	Health Assistant/Clinical Officer	MOH	Regional	Chhukha	Certificate	6	6 to 10	No	No	Yes	No	Don't know	Don't know	Yes	Yes	Agree	Strongly agree	Agree	Disagree	Agree	Neutral	Neutral	Disagree	Agree	Agree	Neutral	Agree	Never attended	Never involved	Never attended	Never involved	Once	Never	No	Yes	Yes	No	Don't know	Don't know	Yes	No	No	No	No	Yes	Agree	Agree
575	38	Male	Nurse	MOH	Gewog	Sarpang	Diploma	9	6 to 10	Yes	Yes	Don't know	No	Yes	Yes	Don't know	Don't know	Agree	Strongly agree	Agree	Disagree	Agree	Neutral	Agree	Disagree	Agree	Agree	Neutral	Neutral	Never attended	Never involved	Never attended	Never involved	Never involved.	Rarely	No	Yes	Yes	Yes	Yes	No	Yes	Don't know	Yes	Yes	No	Yes	Agree	Strongly agree
576	44	Male	Health Assistant/Clinical Officer	MOH	Dzongkhag	Chhukha	Certificate	23	Above 21	Yes	Yes	Yes	No	Don't know	Yes	Don't know	No	Agree	Agree	Neutral	Neutral	Neutral	Neutral	Agree	Agree	Agree	Agree	Neutral	Strongly agree	In service	Once	District level	Never involved	Once	Sometimes	No	No	Yes	Yes	No	Don't know	Yes	Yes	Yes	Yes	No	No	Agree	Agree
577	53	Female	Health Assistant/Clinical Officer	MOH	Dzongkhag	Chhukha	Certificate	32	Above 21	Yes	Yes	Yes	Don't know	Don't know	Yes	Don't know	No	Agree	Agree	Agree	Neutral	Agree	Neutral	Agree	Agree	Agree	Agree	Neutral	Strongly agree	In service	Once	District level	Once	Once	Rarely	No	No	Yes	Yes	Don't know	Yes	Yes	Yes	Yes	No	No	No	Agree	Agree
578	54	Male	Health Assistant/Clinical Officer	MOH	Gewog	Chhukha	Certificate	33	Above 21	Yes	Yes	Yes	No	Don't know	Yes	No	No	Agree	Strongly agree	Agree	Neutral	Strongly agree	Neutral	Neutral	Neutral	Strongly agree	Strongly agree	Disagree	Agree	At a training institute	Never involved	Never attended	Never involved	Never involved.	Rarely	Yes	Yes	Yes	Yes	Don't know	Don't know	Yes	Don't know	Yes	Don't know	Don't know	Don't know	Agree	Agree
579	33	Female	Nurse	MOH	Gewog	Samtse	Bachelors degree	5	1 to 5	Yes	Yes	Yes	No	Yes	Yes	Yes	Yes	Strongly agree	Strongly agree	Agree	Disagree	Strongly disagree	Neutral	Strongly agree	Disagree	Strongly agree	Agree	Neutral	Neutral	Never attended	Never involved	Never attended	Never involved	Once	Never	No	Yes	Yes	Yes	No	Yes	Yes	No	Yes	Yes	No	Yes	Agree	Strongly agree
580	39	Female	Health Assistant/Clinical Officer	MOH	Dzongkhag	Chhukha	Certificate	16	16 to 20	Yes	Yes	Yes	Yes	No	Yes	No	No	Strongly agree	Strongly agree	Agree	Neutral	Neutral	Agree	Agree	Agree	Disagree	Neutral	Neutral	Disagree	Never attended	Never involved	Never attended	Never involved	Never involved.	Never	No	No	Yes	No	No	No	Yes	Yes	No	No	No	No	Agree	Agree
581	22	Female	Health Assistant/Clinical Officer	MOH	Gewog	Chhukha	Diploma	<1	Below 1	Yes	Yes	Don't know	No	Yes	Yes	Don't know	Don't know	Strongly agree	Agree	Neutral	Neutral	Neutral	Neutral	Neutral	Neutral	Strongly agree	Strongly agree	Disagree	Neutral	Never attended	Never involved	Never attended	Never involved	Never involved.	Rarely	Yes	Yes	Yes	Yes	Don't know	Don't know	Yes	No	Don't know	No	No	No	Strongly agree	Strongly agree
582	40	Female	Health Assistant/Clinical Officer	MOH	Gewog	Wangdue Phodrang	Bachelors degree	20	16 to 20	Yes	Yes	Yes	No	Yes	Yes	No	No	Strongly agree	Agree	Disagree	Neutral	Neutral	Agree	Agree	Neutral	Agree	Agree	Strongly agree	Strongly agree	Never attended	Never involved	Never attended	Never involved	Never involved.	Rarely	There were no zoonotic diseases outbreaks.	No	Yes	Yes	Yes	Don't know	Yes	Yes	Yes	No	No	Yes	Strongly agree	Strongly agree
583	44	Male	Health Assistant/Clinical Officer	MOH	Gewog	Chhukha	Bachelors degree	15	11 to 15	Yes	Yes	Yes	No	No	Yes	No	No	Disagree	Strongly agree	Strongly agree	Strongly disagree	Agree	Strongly disagree	Agree	Disagree	Strongly agree	Agree	Disagree	Agree	At a training institute	Never involved	Never attended	Never involved	Never involved.	Always	There were no zoonotic diseases outbreaks.	No	Yes	Yes	Yes	No	Yes	Yes	Yes	Yes	Yes	Yes	Neutral	Disagree
584	33	Female	Health Assistant/Clinical Officer	MOH	Gewog	Chhukha	Certificate	10	6 to 10	Don't know	Yes	Don't know	Don't know	Don't know	Don't know	Don't know	Don't know	Neutral	Neutral	Neutral	Neutral	Neutral	Neutral	Neutral	Strongly agree	Strongly agree	Agree	Neutral	Agree	Never attended	More than once	Gewog level	Never involved	Never involved.	Never	No	Yes	Yes	No	Don't know	Don't know	Don't know	Don't know	Yes	Yes	No	No	Strongly agree	Strongly agree
585	24	Male	Health Assistant/Clinical Officer	MOH	Gewog	Chhukha	Diploma	<1	Below 1	Yes	Yes	Yes	No	Yes	Yes	Don't know	Don't know	Agree	Neutral	Agree	Agree	Agree	Agree	Agree	Agree	Agree	Strongly agree	Agree	Agree	Never attended	Never involved	Never attended	Never involved	Never involved.	Rarely	No	Yes	Yes	Yes	Yes	No	Yes	Yes	Yes	Yes	No	Yes	Strongly agree	Agree
586	21	Female	Health Assistant/Clinical Officer	MOH	Gewog	Chhukha	Diploma	<1	Below 1	Yes	Yes	Yes	No	Yes	Yes	Don't know	Don't know	Strongly agree	Neutral	Neutral	Neutral	Neutral	Neutral	Disagree	Strongly agree	Agree	Agree	Neutral	Agree	Never attended	Never involved	Never attended	Never involved	Never involved.	Never	There were no zoonotic diseases outbreaks.	No	Yes	Yes	Don't know	Don't know	Yes	Don't know	No	No	No	Yes	Agree	Agree
587	21	Male	Health Assistant/Clinical Officer	MOH	Gewog	Chhukha	Diploma	<1	Below 1	Yes	Yes	No	Yes	No	Yes	Yes	No	Agree	Strongly agree	Neutral	Disagree	Strongly agree	Neutral	Neutral	Neutral	Agree	Neutral	Neutral	Agree	Never attended	Never involved	Never attended	Never involved	Once	Never	No	No	Yes	No	No	No	Yes	No	Yes	No	No	Yes	Strongly agree	Strongly agree
588	42	Female	Health Assistant/Clinical Officer	MOH	Dzongkhag	Paro	Certificate	20	16 to 20	Yes	Yes	Yes	No	Yes	Yes	No	No	Strongly agree	Neutral	Disagree	Neutral	Disagree	Agree	Disagree	Neutral	Disagree	Agree	Agree	Strongly agree	Never attended	Never involved	Never attended	Never involved	Never involved.	Never	No	No	Yes	Yes	Yes	No	No	No	Yes	No	No	Yes	Agree	Strongly agree
589	44	Female	Health Assistant/Clinical Officer	MOH	Gewog	Chhukha	Certificate	24	Above 21	Yes	Yes	Yes	No	Yes	Yes	Yes	Yes	Strongly agree	Strongly agree	Neutral	Strongly disagree	Neutral	Strongly agree	Agree	Neutral	Strongly agree	Strongly agree	Neutral	Neutral	In service	Never involved	Gewog level	Never involved	Never involved.	Never	No	Yes	No	Yes	Yes	No	Yes	No	Yes	No	No	No	Agree	Agree
590	33	Female	Health Assistant/Clinical Officer	MOH	Gewog	Chhukha	Certificate	10	6 to 10	Yes	Yes	Yes	Don't know	Don't know	Yes	Don't know	Don't know	Strongly agree	Agree	Neutral	Disagree	Neutral	Neutral	Agree	Disagree	Agree	Agree	Neutral	Neutral	Never attended	Never involved	Never attended	Never involved	Never involved.	Never	There were no zoonotic diseases outbreaks.	No	Yes	Don't know	Yes	Don't know	Yes	Don't know	Yes	Don't know	No	Yes	Strongly agree	Strongly agree
591	43	Female	Medical laboratory	MOH	Dzongkhag	Samtse	Certificate	17	16 to 20	Don't know	Yes	Yes	No	Yes	Yes	Yes	No	Strongly agree	Strongly agree	Agree	Agree	Strongly agree	Agree	Agree	Agree	Agree	Agree	Agree	Agree	In service	Once	District level	Once	Once	Rarely	Yes	Yes	Yes	Yes	Yes	Yes	Yes	Don't know	Yes	No	No	No	Agree	Agree
592	52	Male	Health Assistant/Clinical Officer	MOH	Dzongkhag	Samdrup Jhongkhar	Certificate	30	Above 21	Yes	Yes	Yes	No	Yes	Yes	Yes	No	Agree	Agree	Disagree	Disagree	Agree	Disagree	Disagree	Disagree	Agree	Agree	Agree	Strongly agree	Never attended	Never involved	Regional level	Never involved	Never involved.	Rarely	No	No	No	Yes	Yes	Yes	Yes	No	Yes	Yes	No	No	Strongly agree	Strongly agree
593	34	Male	Nurse	MOH	Dzongkhag	Wangdue Phodrang	Diploma	<1	Below 1	Yes	Yes	Yes	No	Yes	Yes	Don't know	Don't know	Agree	Agree	Neutral	Strongly disagree	Neutral	Disagree	Agree	Disagree	Neutral	Agree	Disagree	Disagree	Never attended	Never involved	Never attended	Never involved	More than once	Sometimes	There were no zoonotic diseases outbreaks.	Yes	No	Yes	Don't know	No	Yes	No	Yes	No	No	No	Agree	Agree
594	41	Female	Nurse	MOH	Gewog	Samtse	Diploma	17	16 to 20	Yes	Yes	Yes	Yes	Yes	Yes	Yes	Yes	Agree	Agree	Neutral	Agree	Agree	Agree	Agree	Neutral	Agree	Agree	Agree	Agree	Never attended	Never involved	Never attended	Never involved	Never involved.	Never	Yes	Yes	Yes	Yes	Yes	Don't know	Yes	No	Yes	No	No	No	Agree	Strongly agree
595	50	Female	Nurse	MOH	Dzongkhag	Samdrup Jhongkhar	Certificate	29	Above 21	Yes	Yes	Yes	No	Yes	Yes	No	No	Agree	Agree	Disagree	Disagree	Agree	Agree	Agree	Agree	Strongly agree	Strongly agree	Disagree	Strongly agree	Never attended	Never involved	Never attended	Never involved	Never involved.	Never	No	Yes	No	Yes	Yes	No	Yes	No	Yes	Yes	No	No	Agree	Strongly agree
596	32	Female	Medical laboratory	MOH	Dzongkhag	Lhuentse	Certificate	12	11 to 15	Yes	Yes	Don't know	No	Yes	Yes	Don't know	Don't know	Neutral	Neutral	Neutral	Disagree	Neutral	Neutral	Neutral	Disagree	Neutral	Agree	Neutral	Neutral	Never attended	Once	District level	More than once	Once	Rarely	No	No	Yes	No	Yes	No	Yes	Yes	No	No	Don't know	Yes	Neutral	Agree
597	35	Female	Medical laboratory	MOH	Dzongkhag	Lhuentse	Certificate	12	11 to 15	Yes	Yes	Yes	Don't know	Don't know	Yes	Don't know	Don't know	Neutral	Strongly agree	Agree	Neutral	Neutral	Neutral	Neutral	Neutral	Neutral	Agree	Agree	Agree	Never attended	Never involved	Never attended	Never involved	Once	Rarely	No	Yes	Yes	Yes	Yes	No	Don't know	No	Yes	No	No	Yes	Agree	Agree
598	37	Male	Nurse	MOH	Dzongkhag	Chhukha	Masters degree or above	13	11 to 15	Yes	Yes	Yes	No	Yes	Yes	No	No	Strongly agree	Agree	Neutral	Neutral	Neutral	Agree	Disagree	Neutral	Agree	Neutral	Agree	Agree	Never attended	Never involved	Never attended	Never involved	Never involved.	Rarely	No	Yes	Yes	Yes	Don't know	Don't know	Yes	No	Yes	Don't know	No	No	Agree	Strongly agree
599	30	Male	Health Assistant/Clinical Officer	MOH	Gewog	Chhukha	Diploma	5	1 to 5	Yes	Yes	Don't know	No	Don't know	Yes	Don't know	Don't know	Neutral	Agree	Neutral	Neutral	Neutral	Neutral	Neutral	Neutral	Agree	Neutral	Neutral	Neutral	Never attended	Never involved	Never attended	Never involved	Never involved.	Never	No	Yes	Yes	Yes	Don't know	No	Yes	Don't know	Don't know	Don't know	No	Don't know	Agree	Agree
600	26	Female	Nurse	MOH	Regional	Mongar	Diploma	2	1 to 5	Yes	Yes	Don't know	Don't know	Don't know	Yes	Don't know	No	Agree	Strongly agree	Agree	Disagree	Strongly agree	Neutral	Neutral	Agree	Agree	Agree	Neutral	Agree	At a training institute	Once	District level	More than once	More than once	Rarely	No	Yes	Yes	Don't know	Don't know	No	Yes	No	No	Don't know	Don't know	No	Strongly agree	Strongly agree
601	37	Male	Nurse	MOH	Regional	Chhukha	Bachelors degree	10	6 to 10	Yes	Yes	Yes	Don't know	Don't know	No	Yes	No	Neutral	Strongly agree	Neutral	Disagree	Strongly agree	Disagree	Neutral	Disagree	Agree	Disagree	Neutral	Strongly disagree	Never attended	More than once	Never attended	Never involved	Once	Rarely	No	No	Yes	Yes	Don't know	Don't know	Yes	No	Don't know	Don't know	No	No	Strongly agree	Neutral
602	36	Male	Nurse	MOH	Dzongkhag	Lhuentse	Diploma	13	11 to 15	Yes	Yes	No	No	Yes	Yes	Don't know	Don't know	Strongly agree	Strongly agree	Neutral	Disagree	Neutral	Disagree	Disagree	Disagree	Strongly agree	Strongly agree	Disagree	Neutral	Never attended	Never involved	Never attended	Never involved	Never involved.	Rarely	There were no zoonotic diseases outbreaks.	No	Yes	Yes	Yes	No	Yes	No	Yes	Yes	No	No	Agree	Strongly agree
603	44	Female	Nurse	MOH	Regional	Sarpang	Masters degree or above	19	16 to 20	Yes	Yes	No	No	Yes	Yes	No	No	Agree	Neutral	Neutral	Neutral	Neutral	Disagree	Agree	Disagree	Agree	Agree	Neutral	Agree	Never attended	Never involved	Never attended	Never involved	Never involved.	Rarely	No	No	Yes	Yes	Yes	No	Don't know	No	Yes	No	No	Yes	Agree	Agree
604	56	Male	Health Assistant/Clinical Officer	MOH	Dzongkhag	Trashi Yangtse	Certificate	32	Above 21	Yes	Yes	Don't know	No	Yes	Yes	Don't know	Don't know	Agree	Strongly agree	Neutral	Neutral	Agree	Disagree	Neutral	Disagree	Neutral	Agree	Neutral	Agree	Never attended	Never involved	Never attended	Never involved	Never involved.	Never	No	No	Yes	Don't know	Don't know	Don't know	Don't know	Don't know	Yes	No	Don't know	Yes	Neutral	Agree
605	36	Female	Health Assistant/Clinical Officer	MOH	Dzongkhag	Trashi Yangtse	Certificate	12	11 to 15	Yes	Yes	Yes	No	Yes	Yes	No	No	Strongly agree	Strongly agree	Agree	Disagree	Neutral	Neutral	Agree	Neutral	Neutral	Agree	Agree	Agree	Never attended	Never involved	Never attended	Never involved	Never involved.	Never	No	No	Yes	Yes	Don't know	No	Yes	No	Yes	Don't know	No	Yes	Strongly agree	Strongly agree
606	27	Female	Health Assistant/Clinical Officer	MOH	Gewog	Trashi Yangtse	Diploma	2	1 to 5	Yes	Yes	No	No	No	Yes	No	No	Strongly agree	Disagree	Disagree	Agree	Neutral	Agree	Disagree	Agree	Strongly agree	Strongly agree	Neutral	Strongly agree	Never attended	Once	Never attended	Once	Once	Never	There were no zoonotic diseases outbreaks.	No	Yes	Yes	No	No	Yes	No	Yes	No	Don't know	Yes	Strongly agree	Strongly agree
607	51	Female	Health Assistant/Clinical Officer	MOH	Gewog	Trashi Yangtse	Certificate	25	Above 21	Yes	Yes	Yes	Yes	Yes	Yes	No	No	Agree	Agree	Disagree	Agree	Disagree	Agree	Disagree	Agree	Strongly agree	Agree	Neutral	Agree	At a training institute	Once	District level	Never involved	Once	Rarely	No	Yes	Yes	Yes	Yes	No	No	Yes	Yes	Yes	Yes	No	Agree	Agree
608	36	Female	Health Assistant/Clinical Officer	MOH	National	Thimphu	Certificate	15	11 to 15	Yes	Yes	Don't know	No	Yes	Yes	No	No	Strongly agree	Strongly agree	Strongly agree	Strongly disagree	Strongly agree	Disagree	Agree	Disagree	Agree	Strongly agree	Agree	Neutral	Never attended	Never involved	Never attended	Never involved	Once	Never	No	No	Yes	Yes	Don't know	No	Yes	No	Yes	Yes	No	No	Strongly agree	Strongly agree
609	29	Female	Nurse	MOH	Dzongkhag	Wangdue Phodrang	Bachelors degree	3	1 to 5	Yes	Yes	Don't know	No	Yes	Yes	No	No	Strongly agree	Agree	Neutral	Neutral	Neutral	Disagree	Strongly disagree	Disagree	Agree	Agree	Agree	Disagree	Never attended	Never involved	Never attended	Never involved	Never involved.	Never	No	Yes	Yes	No	No	Yes	Yes	No	Yes	No	Don't know	Yes	Strongly agree	Strongly agree
610	43	Male	Nurse	MOH	Dzongkhag	Paro	Diploma	17	16 to 20	Yes	Yes	Yes	No	Don't know	Yes	No	No	Agree	Disagree	Disagree	Disagree	Neutral	Neutral	Neutral	Agree	Agree	Agree	Neutral	Strongly agree	In service	More than once	Regional level	More than once	More than once	Always	Yes	Yes	Yes	Yes	Don't know	No	Yes	Yes	Yes	Yes	Yes	No	Agree	Strongly agree
611	36	Male	Nurse	MOH	Dzongkhag	Bumthang	Diploma	12	11 to 15	Yes	Yes	Yes	Yes	Don't know	Yes	Don't know	Don't know	Agree	Agree	Agree	Strongly disagree	Agree	Agree	Agree	Agree	Agree	Agree	Strongly agree	Agree	Never attended	Never involved	Never attended	Never involved	Never involved.	Never	There were no zoonotic diseases outbreaks.	No	Yes	Yes	No	Yes	Yes	Yes	Yes	Don't know	No	Don't know	Agree	Strongly agree
612	33	Female	Nurse	MOH	Dzongkhag	Bumthang	Diploma	9	6 to 10	Yes	Yes	Yes	No	Yes	Yes	Don't know	Don't know	Agree	Neutral	Neutral	Neutral	Neutral	Neutral	Neutral	Neutral	Neutral	Agree	Agree	Agree	Never attended	Never involved	Never attended	Never involved	Never involved.	Rarely	No	No	Yes	Don't know	Don't know	Don't know	Yes	Don't know	Yes	Yes	Don't know	Don't know	Agree	Agree
613	41	Female	Health Assistant/Clinical Officer	MOH	Dzongkhag	Bumthang	Certificate	19	16 to 20	Yes	Yes	Yes	No	Yes	Yes	Don't know	Don't know	Strongly agree	Agree	Disagree	Neutral	Neutral	Agree	Neutral	Agree	Agree	Agree	Agree	Agree	Never attended	More than once	District level	Never involved	Never involved.	Never	No	No	Yes	Yes	No	No	Yes	Don't know	Yes	No	No	No	Agree	Agree
614	33	Female	Health Assistant/Clinical Officer	MOH	Dzongkhag	Bumthang	Certificate	11	11 to 15	Yes	Yes	Yes	No	Yes	Yes	Don't know	Don't know	Agree	Agree	Neutral	Neutral	Neutral	Neutral	Neutral	Disagree	Agree	Agree	Neutral	Disagree	Never attended	Never involved	Never attended	Never involved	Never involved.	Never	No	No	Yes	Yes	Don't know	Don't know	Yes	No	Yes	Don't know	No	No	Agree	Agree
615	30	Male	Health Assistant/Clinical Officer	MOH	Gewog	Bumthang	Certificate	8	6 to 10	No	No	No	Yes	No	Yes	No	No	Strongly agree	Disagree	Strongly disagree	Strongly disagree	Disagree	Neutral	Agree	Neutral	Neutral	Neutral	Agree	Neutral	At a training institute	Once	National level	Once	Once	Rarely	No	Yes	Yes	No	No	Don't know	Don't know	Don't know	Don't know	Don't know	No	No	Neutral	Agree
616	30	Male	Health Assistant/Clinical Officer	MOH	Gewog	Bumthang	Certificate	9	6 to 10	Don't know	Don't know	Don't know	Don't know	Don't know	Don't know	Don't know	Don't know	Neutral	Neutral	Neutral	Neutral	Neutral	Neutral	Neutral	Neutral	Neutral	Neutral	Neutral	Agree	Never attended	More than once	Gewog level	More than once	More than once	Never	There were no zoonotic diseases outbreaks.	Yes	Yes	Yes	Yes	Don't know	Yes	Don't know	Yes	No	No	No	Agree	Agree
617	38	Female	Health Assistant/Clinical Officer	MOH	Gewog	Bumthang	Certificate	4	1 to 5	Yes	Don't know	Yes	No	Yes	Yes	Don't know	No	Neutral	Agree	Neutral	Neutral	Neutral	Agree	Neutral	Neutral	Agree	Agree	Neutral	Agree	Never attended	Once	Gewog level	Once	Once	Rarely	There were no zoonotic diseases outbreaks.	No	Yes	Don't know	Don't know	Don't know	Don't know	Don't know	Don't know	Don't know	Don't know	Yes	Agree	Agree
618	29	Female	Health Assistant/Clinical Officer	MOH	Gewog	Bumthang	Certificate	7	6 to 10	Yes	Yes	Yes	Yes	Yes	Yes	Don't know	Yes	Strongly agree	Agree	Neutral	Neutral	Neutral	Disagree	Neutral	Agree	Neutral	Agree	Agree	Strongly agree	Never attended	Once	Never attended	Never involved	Once	Never	There were no zoonotic diseases outbreaks.	No	Yes	Yes	Don't know	Don't know	Yes	Don't know	Yes	No	No	No	Agree	Agree
619	34	Male	Medical Doctor	MOH	Dzongkhag	Bumthang	Masters degree or above	<1	Below 1	Yes	Yes	Yes	Yes	Yes	Yes	Don't know	Don't know	Agree	Neutral	Neutral	Neutral	Neutral	Neutral	Neutral	Neutral	Neutral	Neutral	Neutral	Neutral	Never attended	Never involved	Never attended	Never involved	Never involved.	Never	No	No	Yes	Yes	Don't know	Don't know	Yes	Don't know	Don't know	Don't know	Don't know	Don't know	Neutral	Neutral
620	39	Female	Health Assistant/Clinical Officer	MOH	Dzongkhag	Bumthang	Certificate	16	16 to 20	Yes	Yes	Yes	No	Yes	Don't know	Don't know	Don't know	Neutral	Agree	Neutral	Neutral	Neutral	Neutral	Neutral	Neutral	Neutral	Neutral	Neutral	Agree	Never attended	Never involved	Never attended	Never involved	Never involved.	Never	No	Yes	Yes	No	Don't know	No	Yes	Yes	Yes	Don't know	No	No	Agree	Agree
621	30	Female	Nurse	MOH	Dzongkhag	Bumthang	Diploma	4	1 to 5	Yes	Yes	Yes	Don't know	Yes	Yes	Don't know	Don't know	Strongly agree	Agree	Neutral	Agree	Neutral	Neutral	Neutral	Neutral	Strongly agree	Agree	Neutral	Strongly agree	Never attended	Never involved	Never attended	Never involved	Never involved.	Never	No	No	Don't know	Don't know	Don't know	Don't know	Don't know	Don't know	Yes	Don't know	Don't know	Don't know	Strongly agree	Strongly agree
622	28	Female	Nurse	MOH	Regional	Bumthang	Diploma	<1	Below 1	Yes	Yes	Yes	Yes	Yes	Yes	Yes	Yes	Strongly agree	Disagree	Disagree	Agree	Disagree	Strongly agree	Disagree	Agree	Agree	Strongly agree	Strongly agree	Strongly agree	In service	Never involved	Never attended	Never involved	Never involved.	Never	No	Yes	Yes	Yes	Yes	No	Yes	Yes	Yes	No	No	No	Strongly agree	Strongly agree
623	34	Male	Nurse	MOH	Dzongkhag	Bumthang	Bachelors degree	8	6 to 10	Yes	Yes	Don't know	Don't know	Yes	Yes	Don't know	Yes	Strongly agree	Strongly agree	Strongly agree	Strongly disagree	Strongly agree	Neutral	Strongly agree	Strongly agree	Strongly agree	Agree	Neutral	Strongly agree	Never attended	Once	Never attended	Never involved	Once	Rarely	Yes	No	Yes	Yes	Don't know	Don't know	Don't know	Don't know	Don't know	Don't know	No	No	Strongly agree	Strongly agree
624	56	Female	Nurse	MOH	Gewog	Samtse	Certificate	35	Above 21	Yes	Yes	Yes	No	Yes	Yes	Yes	Don't know	Agree	Agree	Disagree	Neutral	Agree	Agree	Neutral	Agree	Agree	Agree	Agree	Strongly agree	In service	More than once	Never attended	Once	Once	Sometimes	No	Yes	Yes	Yes	Yes	Yes	Yes	Yes	Yes	No	Don't know	No	Strongly agree	Agree
625	45	Female	Nurse	MOH	Dzongkhag	Bumthang	Certificate	24	Above 21	Yes	No	Yes	Yes	No	Yes	No	Yes	Agree	Neutral	Disagree	Disagree	Strongly disagree	Disagree	Disagree	Agree	Agree	Agree	Disagree	Agree	In service	Once	District level	Never involved	More than once	Sometimes	No	No	Yes	Yes	No	Yes	Yes	No	Yes	No	Yes	No	Agree	Agree
626	27	Female	Nurse	MOH	Gewog	Bumthang	Bachelors degree	<1	Below 1	Don't know	Yes	Yes	Don't know	Yes	Yes	No	Don't know	Agree	Neutral	Neutral	Disagree	Neutral	Disagree	Neutral	Agree	Strongly agree	Agree	Disagree	Agree	Never attended	Never involved	Never attended	Never involved	Never involved.	Never	No	Yes	Yes	Yes	Don't know	Don't know	Yes	Don't know	Yes	Don't know	Don't know	No	Strongly agree	Strongly agree
627	43	Male	University	University	National	Thimphu	Masters degree or above	14	11 to 15	Yes	Yes	Yes	No	Yes	Yes	No	No	Strongly agree	Agree	Neutral	Disagree	Agree	Agree	Neutral	Agree	Agree	Strongly agree	Agree	Strongly agree	Never attended	Never involved	Never attended	Never involved	Never involved.	Sometimes	No	No	Yes	Yes	Yes	No	Yes	No	Yes	Don't know	No	Don't know	Strongly agree	Strongly agree
628	55	Male	Paraveterinarian	MOAL	Gewog	Sarpang	Diploma	25	Above 21	Yes	Yes	Yes	Yes	Yes	Yes	Yes	Yes	Strongly agree	Strongly agree	Strongly agree	Strongly disagree	Strongly disagree	Strongly disagree	Strongly agree	Strongly disagree	Strongly agree	Strongly agree	Strongly disagree	Strongly disagree	Never attended	Never involved	Never attended	Never involved	More than once	Rarely	Yes	No	Yes	Yes	Yes	No	No	Yes	Yes	Yes	No	Yes	Strongly agree	Strongly agree
629	36	Male	University	University	National	Thimphu	Masters degree or above	<1	Below 1	Yes	Yes	Don't know	No	Yes	Yes	Don't know	No	Strongly agree	Neutral	Neutral	Disagree	Neutral	Disagree	Agree	Neutral	Strongly agree	Strongly agree	Strongly disagree	Neutral	Never attended	Never involved	Never attended	Never involved	Never involved.	Never	No	No	Yes	No	Don't know	No	Yes	Don't know	Yes	Don't know	Don't know	Yes	Agree	Strongly agree
630	31	Male	Veterinarian	MOAL	Dzongkhag	Bumthang	Bachelors degree	5	1 to 5	Yes	Yes	Yes	No	Yes	Yes	No	No	Agree	Strongly agree	Agree	Strongly disagree	Neutral	Neutral	Neutral	Disagree	Agree	Agree	Neutral	Agree	Never attended	Never involved	Never attended	Never involved	Never involved.	Rarely	There were no zoonotic diseases outbreaks.	Yes	Yes	Yes	Yes	No	Yes	No	Yes	Don't know	No	Don't know	Agree	Agree
631	49	Male	Veterinary laboratory	MOAL	Regional	Sarpang	Diploma	24	Above 21	Yes	Yes	Yes	Don't know	No	Yes	Yes	Yes	Strongly agree	Strongly agree	Strongly agree	Disagree	Agree	Disagree	Strongly agree	Disagree	Strongly agree	Strongly agree	Agree	Strongly agree	Never attended	Never involved	Never attended	More than once	More than once	Sometimes	Yes	Yes	Yes	Yes	Yes	No	Yes	No	Yes	Yes	No	No	Strongly agree	Strongly agree
632	27	Male	Paraveterinarian	MOAL	Gewog	Tsirang	Diploma	5	1 to 5	Yes	Yes	Yes	No	No	Yes	Don't know	Don't know	Strongly agree	Strongly agree	Strongly agree	Strongly disagree	Strongly agree	Disagree	Neutral	Strongly disagree	Agree	Strongly agree	Neutral	Neutral	Never attended	Never involved	Never attended	Never involved	Never involved.	Never	There were no zoonotic diseases outbreaks.	No	Yes	Yes	Yes	No	No	Yes	Yes	No	No	No	Neutral	Strongly agree
633	35	Male	University	University	National	Thimphu	Bachelors degree	2	1 to 5	Yes	Yes	Yes	No	No	No	Don't know	No	Strongly agree	Strongly agree	Agree	Disagree	Agree	Agree	Agree	Disagree	Agree	Agree	Neutral	Neutral	Never attended	Never involved	Never attended	Once	Once	Never	No	Yes	No	No	Yes	Yes	Yes	Yes	Yes	Yes	No	No	Strongly agree	Strongly agree
634	54	Male	Veterinary laboratory	MOAL	Regional	Trashigang	Certificate	32	Above 21	Yes	Yes	No	No	Yes	Yes	No	No	Agree	Strongly agree	Neutral	Disagree	Agree	Neutral	Agree	Neutral	Agree	Agree	Disagree	Agree	Never attended	More than once	Regional level	More than once	More than once	Sometimes	No	No	Yes	Yes	Yes	Don't know	Don't know	Yes	Yes	Yes	No	No	Agree	Agree
635	48	Male	Administrator	MOAL	Dzongkhag	Trongsa	Bachelors degree	25	Above 21	Yes	Yes	Yes	No	No	Yes	No	No	Agree	Agree	Agree	Disagree	Agree	Disagree	Agree	Disagree	Agree	Agree	Neutral	Agree	At a training institute	More than once	District level	More than once	More than once	Rarely	Yes	Yes	Yes	Yes	Yes	Don't know	Yes	No	Yes	No	No	No	Agree	Agree
636	33	Female	Paraveterinarian	MOAL	Gewog	Lhuentse	Diploma	9	6 to 10	Yes	Yes	Yes	Don't know	Don't know	Yes	Yes	Don't know	Agree	Strongly agree	Agree	Disagree	Neutral	Agree	Agree	Neutral	Agree	Agree	Disagree	Agree	At a training institute	Once	District level	Once	More than once	Sometimes	Yes	Yes	Yes	Yes	Yes	Yes	Yes	No	Yes	Yes	No	Yes	Agree	Agree
637	49	Male	Administrator	MOAL	Dzongkhag	Sarpang	Diploma	22	Above 21	Yes	Yes	Yes	No	Yes	Yes	No	No	Strongly agree	Agree	Disagree	Disagree	Agree	Agree	Disagree	Agree	Strongly agree	Strongly agree	Neutral	Agree	Never attended	More than once	District level	More than once	More than once	Sometimes	Yes	Yes	Yes	Yes	Yes	No	Yes	No	Yes	No	No	No	Strongly agree	Strongly agree
638	30	Male	BFDA	MOAL	Dzongkhag	Lhuentse	Diploma	4	1 to 5	Yes	Yes	Yes	No	Yes	Yes	No	No	Strongly agree	Strongly agree	Strongly agree	Strongly disagree	Strongly disagree	Strongly disagree	Strongly disagree	Strongly agree	Strongly agree	Strongly agree	Strongly disagree	Strongly agree	Never attended	Never involved	Never attended	Never involved	Once	Rarely	Yes	Yes	Yes	Yes	Yes	No	Yes	No	Yes	No	No	Yes	Strongly agree	Strongly agree
639	55	Male	Administrator	MOAL	Dzongkhag	Punakha	Bachelors degree	29	Above 21	Yes	Yes	No	Yes	Yes	Yes	Don't know	Yes	Agree	Agree	Agree	Strongly disagree	Agree	Agree	Agree	Agree	Agree	Agree	Disagree	Neutral	In service	Once	Regional level	Once	Once	Never	No	No	No	Yes	Yes	No	Yes	No	Yes	Don't know	No	Don't know	Agree	Agree
640	52	Male	Veterinarian	MOAL	National	Thimphu	Masters degree or above	23	Above 21	Yes	Yes	Yes	No	Yes	Yes	No	No	Strongly agree	Strongly agree	Disagree	Disagree	Agree	Agree	Agree	Disagree	Agree	Agree	Agree	Strongly agree	In service	More than once	International level	More than once	More than once	Sometimes	Yes	Yes	Yes	Yes	Yes	No	Yes	No	Yes	Don't know	No	Yes	Strongly agree	Strongly agree
641	46	Female	University	University	National	Thimphu	Masters degree or above	8	6 to 10	Yes	Yes	No	No	Yes	Yes	Don't know	No	Agree	Agree	Disagree	Disagree	Neutral	Disagree	Neutral	Disagree	Neutral	Strongly agree	Disagree	Neutral	In service	Never involved	District level	Never involved	Once	Rarely	No	No	Yes	No	Don't know	No	Yes	Don't know	No	Don't know	No	No	Agree	Strongly agree
642	33	Male	University	University	National	Punakha	Masters degree or above	8	6 to 10	Yes	Yes	No	No	Yes	Yes	No	No	Strongly agree	Agree	Agree	Disagree	Agree	Agree	Disagree	Agree	Strongly agree	Strongly agree	Agree	Strongly agree	Never attended	Once	National level	Never involved	Never involved.	Always	No	No	Yes	Yes	Yes	No	Yes	No	Yes	No	No	Yes	Strongly agree	Strongly agree
643	33	Male	Paraveterinarian	MOAL	Dzongkhag	Bumthang	Diploma	11	11 to 15	Yes	Yes	Yes	No	Yes	Yes	Don't know	Don't know	Strongly agree	Strongly agree	Neutral	Strongly disagree	Agree	Neutral	Neutral	Neutral	Strongly disagree	Strongly disagree	Neutral	Neutral	Never attended	Once	Regional level	Once	Once	Never	No	Yes	No	Yes	Yes	No	No	No	Yes	No	No	No	Agree	Strongly agree
644	44	Male	University	University	National	Thimphu	Masters degree or above	7	6 to 10	Yes	Yes	Yes	No	Yes	Yes	No	No	Strongly agree	Agree	Agree	Strongly disagree	Agree	Neutral	Neutral	Disagree	Strongly agree	Strongly agree	Agree	Strongly agree	At a training institute	More than once	Never attended	More than once	More than once	Sometimes	No	Yes	Yes	Yes	Yes	No	Yes	No	Yes	No	No	Yes	Strongly agree	Strongly agree
645	31	Male	BFDA	MOAL	Regional	Samdrup Jhongkhar	Diploma	4	1 to 5	Yes	Yes	Yes	No	Yes	Yes	No	No	Strongly agree	Strongly agree	Agree	Agree	Strongly agree	Neutral	Agree	Disagree	Strongly agree	Strongly agree	Disagree	Agree	Never attended	Once	Never attended	Once	Once	Sometimes	There were no zoonotic diseases outbreaks.	Yes	Yes	Yes	No	Don't know	Yes	Yes	Yes	Don't know	No	No	Strongly agree	Strongly agree
646	39	Male	University	University	National	Thimphu	Bachelors degree	7	6 to 10	Yes	Yes	Yes	No	No	Yes	No	No	Agree	Disagree	Neutral	Disagree	Disagree	Agree	Disagree	Agree	Neutral	Agree	Neutral	Agree	Never attended	More than once	National level	Once	Never involved.	Rarely	No	Yes	Yes	Yes	No	No	Yes	Don't know	No	Don't know	No	Yes	Agree	Strongly agree
647	51	Male	Paraveterinarian	MOAL	Dzongkhag	Tsirang	Bachelors degree	11	11 to 15	Yes	Yes	Yes	No	Yes	Yes	Yes	No	Strongly agree	Strongly agree	Neutral	Strongly disagree	Strongly agree	Disagree	Neutral	Strongly disagree	Strongly agree	Agree	Agree	Neutral	Never attended	Never involved	Never attended	Never involved	Never involved.	Never	Yes	No	Yes	Yes	Yes	Don't know	Yes	Don't know	Yes	Yes	No	Yes	Strongly agree	Strongly agree
648	30	Male	Veterinarian	MOAL	Regional	Samdrup Jhongkhar	Bachelors degree	5	1 to 5	Yes	Yes	No	No	No	Yes	Yes	Yes	Strongly agree	Strongly agree	Neutral	Strongly disagree	Neutral	Strongly disagree	Neutral	Disagree	Neutral	Neutral	Neutral	Disagree	Never attended	Once	District level	More than once	More than once	Always	Yes	No	Yes	No	Yes	No	Yes	No	Yes	No	No	No	Strongly agree	Strongly agree
649	27	Male	Veterinarian	MOAL	Dzongkhag	Zhemgang	Bachelors degree	<1	Below 1	Yes	Yes	Yes	No	No	Yes	Don't know	No	Strongly agree	Agree	Agree	Strongly disagree	Disagree	Disagree	Agree	Disagree	Strongly agree	Strongly agree	Agree	Agree	At a training institute	Never involved	Never attended	Never involved	Never involved.	Sometimes	Yes	No	Yes	Yes	No	No	Yes	No	Yes	No	No	Yes	Strongly agree	Strongly agree
650	50	Male	Administrator	MOAL	Dzongkhag	Dagana	Bachelors degree	11	11 to 15	Yes	Yes	Don't know	No	Yes	Yes	No	Yes	Strongly agree	Agree	Neutral	Neutral	Neutral	Disagree	Disagree	Neutral	Disagree	Strongly agree	Neutral	Agree	Never attended	Once	District level	Never involved	Once	Rarely	Yes	Yes	Yes	Yes	Don't know	Don't know	Yes	Don't know	Yes	No	No	Don't know	Strongly agree	Strongly agree
651	44	Male	Administrator	MOAL	Dzongkhag	Dagana	Bachelors degree	18	16 to 20	Yes	Yes	Yes	No	Yes	Yes	No	No	Strongly agree	Strongly agree	Disagree	Neutral	Strongly agree	Disagree	Disagree	Agree	Strongly agree	Strongly agree	Disagree	Neutral	In service	More than once	District level	Once	Once	Rarely	Yes	No	Yes	Yes	Yes	No	No	No	Yes	No	Yes	No	Strongly agree	Strongly agree
652	34	Male	Veterinarian	MOAL	National	Thimphu	Masters degree or above	34	Above 21	Yes	Yes	No	Yes	Yes	Yes	Don't know	Yes	Strongly agree	Strongly agree	Agree	Strongly disagree	Neutral	Neutral	Agree	Disagree	Agree	Agree	Neutral	Agree	Never attended	More than once	International level	More than once	More than once	Sometimes	Yes	No	Yes	No	Yes	No	Yes	Yes	Yes	Don't know	No	No	Strongly agree	Strongly agree
653	45	Female	Paraveterinarian	MOAL	Regional	Sarpang	Diploma	23	Above 21	Yes	Yes	Don't know	Don't know	Yes	Yes	No	No	Agree	Agree	Neutral	Neutral	Neutral	Agree	Disagree	Agree	Agree	Agree	Neutral	Neutral	Never attended	Never involved	Never attended	Once	Once	Rarely	No	No	Yes	Yes	Don't know	Don't know	Yes	Don't know	Yes	Don't know	No	No	Agree	Agree
654	56	Male	Veterinarian	MOAL	National	Thimphu	Masters degree or above	3	1 to 5	Yes	Yes	No	No	Yes	Yes	Yes	No	Agree	Agree	Neutral	Disagree	Agree	Agree	Agree	Disagree	Agree	Agree	Agree	Agree	Never attended	More than once	International level	More than once	More than once	Sometimes	Yes	No	Yes	Yes	Yes	Don't know	Yes	Don't know	Yes	No	No	Yes	Agree	Agree
655	38	Male	Paraveterinarian	MOAL	Regional	Pemagatshel	Bachelors degree	1	1 to 5	Yes	Yes	Yes	No	Yes	Yes	No	No	Strongly agree	Strongly agree	Strongly agree	Neutral	Neutral	Neutral	Agree	Disagree	Agree	Agree	Neutral	Agree	Never attended	Never involved	Never attended	Never involved	Never involved.	Never	Yes	No	Yes	Yes	No	Yes	No	Yes	Yes	No	No	No	Strongly agree	Agree
656	45	Male	Paraveterinarian	MOAL	Dzongkhag	Wangdue Phodrang	Bachelors degree	21	Above 21	Don't know	Yes	Don't know	Don't know	No	Don't know	Don't know	Don't know	Neutral	Neutral	Neutral	Strongly disagree	Neutral	Disagree	Neutral	Neutral	Agree	Neutral	Disagree	Neutral	Never attended	Never involved	Never attended	Never involved	Once	Never	No	No	Yes	Yes	Yes	Don't know	Yes	Yes	Yes	No	No	No	Strongly agree	Strongly agree
657	29	Female	Paraveterinarian	MOAL	Dzongkhag	Samdrup Jhongkhar	Diploma	6	6 to 10	Yes	Yes	Yes	Yes	Yes	Yes	Yes	Yes	Strongly agree	Strongly agree	Strongly agree	Neutral	Strongly agree	Strongly agree	Strongly agree	Strongly agree	Strongly agree	Strongly agree	Strongly agree	Strongly agree	At a training institute	Never involved	Never attended	Never involved	Never involved.	Never	There were no zoonotic diseases outbreaks.	No	Yes	Yes	Yes	Don't know	Yes	Yes	Yes	Yes	Yes	Yes	Strongly agree	Strongly agree
658	49	Female	Veterinarian	MOAL	Regional	Thimphu	Masters degree or above	20	16 to 20	Yes	Yes	No	No	Yes	Yes	No	No	Strongly agree	Agree	Agree	Strongly disagree	Disagree	Disagree	Agree	Disagree	Agree	Strongly agree	Neutral	Disagree	Never attended	Never involved	National level	Never involved	Never involved.	Never	No	No	Yes	Yes	Yes	No	Yes	Don't know	Yes	Yes	No	Yes	Strongly agree	Strongly agree
659	33	Male	University	University	National	Punakha	Bachelors degree	6	6 to 10	Yes	Yes	Yes	No	Yes	Yes	Don't know	No	Agree	Neutral	Agree	Neutral	Agree	Agree	Agree	Disagree	Strongly agree	Strongly agree	Agree	Strongly agree	Never attended	Once	Never attended	Never involved	Once	Rarely	Yes	Yes	Yes	Yes	Yes	Don't know	Yes	Yes	Yes	Yes	No	Yes	Strongly agree	Strongly agree
660	40	Female	Paraveterinarian	MOAL	National	Thimphu	Bachelors degree	18	16 to 20	Yes	Yes	Yes	No	Yes	Yes	No	No	Strongly agree	Strongly agree	Strongly agree	Strongly disagree	Agree	Neutral	Agree	Neutral	Strongly agree	Strongly agree	Neutral	Strongly agree	Never attended	Never involved	Never attended	Never involved	Never involved.	Never	No	Yes	Yes	Yes	Yes	Yes	Yes	Don't know	Yes	No	No	No	Strongly agree	Strongly agree
661	33	Male	Paraveterinarian	MOAL	Gewog	Samdrup Jhongkhar	Diploma	10	6 to 10	Yes	Yes	Yes	No	Yes	Yes	Yes	Yes	Strongly agree	Strongly agree	Strongly agree	Disagree	Agree	Neutral	Strongly agree	Neutral	Strongly agree	Strongly agree	Agree	Neutral	Never attended	Once	Never attended	More than once	More than once	Never	Yes	Yes	Yes	Yes	Yes	No	Yes	Yes	Yes	Yes	No	Yes	Strongly agree	Strongly agree
662	49	Male	Administrator	MOAL	Dzongkhag	Tsirang	Diploma	25	Above 21	Yes	Yes	Yes	No	Yes	Yes	Yes	No	Strongly agree	Strongly agree	Agree	Neutral	Disagree	Neutral	Agree	Disagree	Strongly agree	Strongly agree	Neutral	Agree	Never attended	Never involved	Never attended	More than once	More than once	Sometimes	Yes	Yes	Yes	Yes	No	Don't know	Yes	No	Yes	Don't know	No	Yes	Strongly agree	Strongly agree
663	53	Male	Administrator	MOAL	Dzongkhag	Haa	Diploma	15	11 to 15	Yes	Yes	Yes	Don't know	Yes	Yes	Don't know	No	Strongly agree	Agree	Neutral	Neutral	Agree	Strongly agree	Agree	Agree	Strongly agree	Strongly agree	Agree	Agree	Never attended	Once	District level	Never involved	More than once	Sometimes	Yes	Yes	Yes	Yes	Don't know	Don't know	Yes	Yes	Yes	Yes	No	Don't know	Strongly agree	Strongly agree
664	32	Male	University	University	National	Punakha	Masters degree or above	7	6 to 10	Yes	Yes	Yes	No	Yes	Yes	No	No	Strongly agree	Strongly agree	Agree	Disagree	Agree	Neutral	Agree	Neutral	Strongly agree	Strongly agree	Agree	Agree	Never attended	Never involved	Never attended	Never involved	Never involved.	Always	No	Yes	Yes	Yes	Yes	No	Yes	Yes	Yes	No	No	Yes	Strongly agree	Strongly agree
665	52	Male	University	University	National	Punakha	Masters degree or above	25	Above 21	Yes	Yes	Yes	No	Yes	Yes	No	No	Strongly agree	Agree	Agree	Agree	Disagree	Strongly agree	Disagree	Strongly agree	Strongly agree	Strongly agree	Agree	Strongly agree	In service	More than once	National level	More than once	More than once	Always	Yes	Yes	Yes	Yes	Yes	No	Yes	Yes	Yes	Yes	No	Yes	Strongly agree	Strongly agree
666	32	Male	Paraveterinarian	MOAL	Gewog	Dagana	Diploma	3	1 to 5	Yes	Yes	Don't know	Yes	Yes	Yes	No	Yes	Agree	Strongly agree	Strongly agree	Disagree	Agree	Neutral	Agree	Agree	Agree	Agree	Agree	Neutral	Never attended	More than once	Never attended	More than once	More than once	Never	Yes	Yes	Yes	Yes	Yes	Don't know	Yes	Yes	Yes	Yes	No	Don't know	Agree	Strongly agree
667	54	Male	Paraveterinarian	MOAL	Gewog	Tsirang	Certificate	36	Above 21	Yes	Yes	Yes	Yes	Yes	Yes	Yes	Don't know	Agree	Strongly agree	Strongly agree	Strongly disagree	Agree	Disagree	Agree	Disagree	Agree	Agree	Neutral	Agree	Never attended	Never involved	Never attended	Never involved	More than once	Rarely	Yes	Yes	Yes	Yes	No	No	Yes	Don't know	Yes	Don't know	No	No	Agree	Agree
668	43	Male	Paraveterinarian	MOAL	Dzongkhag	Tsirang	Bachelors degree	5	1 to 5	Yes	Yes	Yes	No	Yes	Yes	Don't know	Don't know	Strongly agree	Strongly agree	Disagree	Disagree	Strongly agree	Agree	Disagree	Agree	Agree	Strongly agree	Agree	Agree	In service	More than once	Regional level	More than once	More than once	Sometimes	No	Yes	Yes	Yes	Yes	Yes	No	No	Yes	No	No	No	Strongly agree	Strongly agree
669	51	Male	Veterinarian	MOAL	National	Thimphu	Masters degree or above	18	16 to 20	Yes	Yes	Yes	No	Yes	Yes	Yes	No	Agree	Neutral	Neutral	Disagree	Agree	Disagree	Neutral	Neutral	Disagree	Agree	Neutral	Agree	Never attended	Never involved	Never attended	Never involved	Never involved.	Rarely	No	No	Yes	Yes	Don't know	No	Yes	No	Yes	Yes	No	Yes	Agree	Agree
670	35	Male	Veterinarian	MOAL	Dzongkhag	Mongar	Masters degree or above	11	11 to 15	Yes	Yes	Yes	No	Yes	Yes	No	No	Strongly agree	Strongly agree	Strongly agree	Strongly disagree	Strongly agree	Disagree	Agree	Disagree	Strongly agree	Strongly agree	Strongly disagree	Neutral	At a training institute	More than once	National level	Never involved	Never involved.	Never	No	No	Yes	Yes	Yes	No	Yes	No	Yes	No	No	Yes	Strongly agree	Strongly agree
671	32	Male	Paraveterinarian	MOAL	Gewog	Tsirang	Diploma	11	11 to 15	Yes	Yes	No	No	Yes	Yes	No	No	Strongly agree	Neutral	Neutral	Disagree	Disagree	Neutral	Agree	Agree	Strongly agree	Strongly agree	Strongly agree	Strongly agree	Never attended	Never involved	Never attended	More than once	Once	Never	There were no zoonotic diseases outbreaks.	No	Yes	Yes	No	Yes	Yes	No	Yes	No	No	Yes	Strongly agree	Strongly agree
672	26	Male	Veterinarian	MOAL	Dzongkhag	Dagana	Bachelors degree	<1	Below 1	Yes	Yes	Yes	No	Yes	Yes	Don't know	Don't know	Agree	Strongly agree	Agree	Disagree	Agree	Neutral	Neutral	Neutral	Neutral	Agree	Neutral	Agree	Never attended	Never involved	Never attended	Never involved	Never involved.	Never	Yes	Yes	Yes	Yes	Yes	No	Yes	No	Yes	No	No	No	Agree	Agree
673	26	Male	Paraveterinarian	MOAL	Dzongkhag	Gasa	Diploma	5	1 to 5	Yes	Yes	Yes	Don't know	Yes	Yes	No	No	Strongly agree	Agree	Disagree	Agree	Neutral	Agree	Disagree	Neutral	Strongly agree	Agree	Agree	Agree	In service	More than once	District level	More than once	More than once	Sometimes	Yes	Yes	Yes	Yes	Yes	Don't know	Yes	No	Yes	No	No	Don't know	Agree	Strongly agree
674	34	Male	Veterinarian	MOAL	Dzongkhag	Sarpang	Bachelors degree	5	1 to 5	Yes	Yes	Yes	No	Yes	Yes	No	No	Strongly agree	Agree	Agree	Disagree	Agree	Disagree	Agree	Disagree	Strongly agree	Strongly agree	Neutral	Strongly agree	In service	More than once	International level	More than once	More than once	Sometimes	Yes	Yes	Yes	Yes	Yes	No	Yes	No	Yes	No	No	Yes	Strongly agree	Strongly agree
675	36	Male	University	University	National	Punakha	Masters degree or above	7	6 to 10	Yes	Yes	No	No	Yes	Yes	No	No	Strongly agree	Agree	Agree	Disagree	Agree	Disagree	Neutral	Agree	Strongly agree	Agree	Agree	Disagree	At a training institute	More than once	National level	Once	Once	Sometimes	No	Yes	Yes	Yes	Yes	No	Yes	Yes	Yes	No	No	No	Strongly agree	Strongly agree
676	33	Male	Paraveterinarian	MOAL	Gewog	Samdrup Jhongkhar	Diploma	12	11 to 15	Yes	Yes	Don't know	No	Don't know	Yes	Yes	Yes	Strongly agree	Strongly agree	Strongly agree	Strongly disagree	Strongly agree	Strongly disagree	Strongly disagree	Strongly disagree	Strongly agree	Strongly agree	Strongly disagree	Strongly disagree	Never attended	Once	Gewog level	More than once	More than once	Never	There were no zoonotic diseases outbreaks.	No	Yes	No	Don't know	No	Yes	No	Yes	Don't know	No	Don't know	Strongly agree	Strongly agree
677	35	Male	Paraveterinarian	MOAL	Gewog	Gasa	Bachelors degree	12	11 to 15	Yes	Yes	Yes	Don't know	Yes	Yes	Don't know	Don't know	Strongly agree	Agree	Neutral	Disagree	Neutral	Neutral	Neutral	Agree	Strongly agree	Agree	Neutral	Agree	In service	Once	Regional level	More than once	Once	Rarely	No	Yes	Yes	Yes	Don't know	Don't know	Yes	Don't know	Yes	Don't know	No	Yes	Agree	Strongly agree
678	55	Male	BFDA	MOAL	Dzongkhag	Tsirang	Certificate	35	Above 21	Yes	Yes	Yes	No	Yes	Yes	No	No	Strongly agree	Agree	Strongly agree	Disagree	Strongly agree	Neutral	Disagree	Strongly agree	Strongly agree	Strongly agree	Disagree	Strongly agree	Never attended	Never involved	Never attended	Never involved	Never involved.	Never	No	No	Yes	Yes	No	No	No	Yes	Yes	No	No	No	Agree	Agree
679	46	Male	University	University	National	Thimphu	Masters degree or above	16	16 to 20	Yes	Yes	Yes	No	Yes	Yes	No	No	Strongly agree	Agree	Agree	Disagree	Agree	Agree	Agree	Neutral	Strongly agree	Strongly agree	Agree	Agree	Never attended	Never involved	Never attended	Never involved	Never involved.	Sometimes	No	Yes	Yes	No	Don't know	No	Yes	No	No	Don't know	No	Don't know	Agree	Strongly agree
680	54	Male	University	University	National	Punakha	Masters degree or above	<1	Below 1	Yes	Yes	Yes	No	Yes	Yes	No	No	Strongly agree	Neutral	Disagree	Neutral	Disagree	Agree	Agree	Neutral	Strongly agree	Strongly agree	Neutral	Agree	Never attended	Never involved	Never attended	Never involved	Never involved.	Never	No	No	Yes	Yes	Don't know	Don't know	Yes	Don't know	Yes	Don't know	No	Yes	Strongly agree	Strongly agree
681	39	Female	Veterinary laboratory	MOAL	National	Thimphu	Diploma	19	16 to 20	Yes	Yes	Yes	Don't know	Yes	Yes	Yes	Yes	Agree	Agree	Agree	Agree	Agree	Agree	Neutral	Agree	Agree	Agree	Agree	Strongly agree	At a training institute	Once	International level	Once	Once	Sometimes	No	Yes	Yes	Yes	Yes	Yes	Yes	Don't know	Yes	Yes	No	Yes	Agree	Strongly agree
682	35	Male	Paraveterinarian	MOAL	Gewog	Thimphu	Diploma	12	11 to 15	Yes	Yes	Yes	No	No	Yes	No	No	Strongly agree	Strongly agree	Agree	Neutral	Agree	Disagree	Neutral	Neutral	Agree	Strongly agree	Neutral	Agree	Never attended	Never involved	Never attended	Never involved	Never involved.	Rarely	No	No	Yes	Yes	Don't know	Don't know	No	Yes	Yes	No	No	No	Agree	Agree
683	51	Male	Administrator	MOAL	Dzongkhag	Thimphu	Bachelors degree	28	Above 21	Yes	Yes	Don't know	Don't know	Don't know	Yes	Don't know	Don't know	Agree	Agree	Neutral	Disagree	Strongly agree	Disagree	Agree	Neutral	Agree	Agree	Neutral	Neutral	Never attended	More than once	District level	More than once	More than once	Rarely	Yes	Yes	Yes	Yes	Don't know	Don't know	Don't know	Don't know	Yes	Don't know	No	Don't know	Agree	Agree
684	21	Female	Paraveterinarian	MOAL	Gewog	Thimphu	Diploma	<1	Below 1	Yes	Yes	Yes	No	Don't know	Yes	No	No	Agree	Agree	Disagree	Neutral	Neutral	Neutral	Neutral	Neutral	Neutral	Agree	Agree	Neutral	At a training institute	Once	Gewog level	Once	Once	Sometimes	No	Yes	Yes	Yes	Yes	Yes	Yes	Yes	Yes	Yes	No	No	Agree	Agree
685	30	Female	Paraveterinarian	MOAL	Dzongkhag	Mongar	Diploma	5	1 to 5	Yes	Yes	Yes	No	Yes	Yes	No	Yes	Strongly agree	Strongly agree	Strongly agree	Disagree	Neutral	Disagree	Disagree	Disagree	Strongly agree	Strongly agree	Disagree	Neutral	Never attended	Never involved	Never attended	Never involved	Never involved.	Never	No	Yes	Yes	Yes	Don't know	No	Yes	Yes	Yes	No	No	Yes	Strongly agree	Strongly agree
686	47	Male	Administrator	MOAL	Dzongkhag	Thimphu	Diploma	25	Above 21	Yes	Yes	Yes	Don't know	Don't know	Yes	Yes	Don't know	Strongly agree	Strongly agree	Strongly agree	Disagree	Agree	Neutral	Agree	Neutral	Agree	Agree	Neutral	Neutral	Never attended	Never involved	Never attended	Once	More than once	Sometimes	There were no zoonotic diseases outbreaks.	No	Yes	Yes	Don't know	Don't know	Don't know	No	Yes	Don't know	No	No	Agree	Agree
687	56	Male	Paraveterinarian	MOAL	Gewog	Tsirang	Certificate	3	1 to 5	Yes	Yes	Yes	Don't know	Yes	Yes	No	No	Agree	Disagree	Disagree	Disagree	Agree	Agree	Disagree	Agree	Disagree	Agree	Agree	Agree	In service	Once	District level	Once	Never involved.	Rarely	Yes	Yes	Yes	Yes	Yes	Yes	Don't know	Don't know	Yes	Don't know	Yes	Yes	Agree	Agree
688	38	Male	BFDA	MOAL	Dzongkhag	Chhukha	Bachelors degree	16	16 to 20	Yes	Yes	Don't know	No	Yes	Yes	Don't know	Yes	Strongly agree	Agree	Strongly agree	Neutral	Agree	Neutral	Agree	Neutral	Strongly agree	Strongly agree	Neutral	Disagree	Never attended	More than once	District level	More than once	More than once	Sometimes	Yes	Yes	Yes	Yes	Yes	Don't know	Yes	Don't know	Yes	Don't know	No	Yes	Strongly agree	Strongly agree
689	43	Male	Paraveterinarian	MOAL	Gewog	Thimphu	Diploma	19	16 to 20	Yes	Yes	Yes	No	Yes	Yes	No	No	Agree	Agree	Neutral	Neutral	Agree	Neutral	Agree	Neutral	Agree	Agree	Neutral	Agree	In service	More than once	Regional level	More than once	More than once	Rarely	Yes	Yes	Yes	Yes	Yes	Yes	Yes	Yes	Yes	Don't know	No	No	Agree	Agree
690	50	Male	Administrator	MOAL	Dzongkhag	Samtse	Bachelors degree	25	Above 21	Yes	Yes	Yes	Don't know	Don't know	Yes	No	No	Strongly agree	Neutral	Disagree	Disagree	Agree	Neutral	Disagree	Neutral	Strongly agree	Strongly agree	Neutral	Agree	In service	More than once	District level	More than once	More than once	Sometimes	Yes	Yes	Yes	Yes	Yes	No	Yes	Yes	Yes	No	No	Yes	Strongly agree	Strongly agree
691	30	Male	Paraveterinarian	MOAL	Gewog	Trashigang	Diploma	9	6 to 10	Yes	Yes	Yes	No	No	Yes	No	No	Strongly agree	Strongly agree	Agree	Disagree	Neutral	Neutral	Neutral	Strongly disagree	Agree	Agree	Neutral	Agree	Never attended	Never involved	Never attended	More than once	More than once	Never	Yes	Yes	No	Don't know	Don't know	Don't know	Don't know	Yes	No	Don't know	Don't know	Yes	Agree	Strongly agree
692	43	Male	Paraveterinarian	MOAL	Dzongkhag	Zhemgang	Diploma	17	16 to 20	Yes	Yes	Yes	No	Yes	Yes	No	Yes	Strongly agree	Agree	Strongly agree	Agree	Strongly agree	Agree	Disagree	Agree	Neutral	Agree	Agree	Strongly agree	Never attended	Never involved	Never attended	Never involved	More than once	Rarely	Yes	Yes	Yes	Yes	Yes	No	Yes	No	Yes	No	No	Yes	Agree	Agree
693	47	Male	Veterinary laboratory	MOAL	National	Thimphu	Diploma	23	Above 21	Yes	Yes	Yes	No	Yes	Yes	No	No	Agree	Agree	Neutral	Neutral	Agree	Strongly agree	Disagree	Agree	Agree	Agree	Agree	Agree	In service	Never involved	Never attended	More than once	More than once	Sometimes	Yes	Yes	Yes	Yes	Yes	Yes	Yes	Yes	Yes	Yes	No	Yes	Strongly agree	Strongly agree
694	33	Male	Paraveterinarian	MOAL	Gewog	Thimphu	Diploma	12	11 to 15	Yes	Yes	Yes	Yes	Yes	Yes	Don't know	No	Neutral	Neutral	Neutral	Disagree	Agree	Neutral	Disagree	Neutral	Agree	Agree	Neutral	Neutral	Never attended	More than once	National level	More than once	More than once	Never	Yes	Yes	Yes	Yes	Yes	No	Yes	No	Yes	No	No	Yes	Agree	Agree
695	35	Male	Paraveterinarian	MOAL	Gewog	Samdrup Jhongkhar	Diploma	11	11 to 15	Yes	Yes	Yes	No	Yes	Yes	No	No	Agree	Strongly agree	Agree	Neutral	Agree	Agree	Neutral	Agree	Strongly agree	Strongly agree	Neutral	Agree	At a training institute	Never involved	Never attended	Never involved	More than once	Never	Yes	No	Yes	Yes	No	No	Yes	No	Yes	No	No	Yes	Agree	Strongly agree
696	42	Female	Veterinarian	MOAL	National	Thimphu	Masters degree or above	2	1 to 5	Yes	Yes	Yes	No	Yes	Yes	No	No	Strongly agree	Agree	Disagree	Neutral	Disagree	Neutral	Agree	Neutral	Agree	Strongly agree	Agree	Strongly agree	In service	More than once	National level	Once	More than once	Sometimes	Yes	No	Yes	Yes	Yes	No	Yes	No	Yes	No	No	Yes	Strongly agree	Strongly agree
697	55	Male	Administrator	MOAL	Dzongkhag	Trashigang	Bachelors degree	33	Above 21	Yes	Yes	Yes	No	Yes	Yes	Don't know	Don't know	Strongly agree	Strongly agree	Strongly agree	Disagree	Strongly agree	Disagree	Agree	Neutral	Strongly agree	Strongly agree	Disagree	Disagree	In service	Once	National level	Never involved	Once	Rarely	Yes	Yes	Yes	Don't know	Yes	No	Yes	No	Yes	No	No	Don't know	Strongly agree	Strongly agree
698	41	Male	Paraveterinarian	MOAL	Regional	Samdrup Jhongkhar	Bachelors degree	17	16 to 20	Yes	Yes	Yes	No	Yes	Yes	No	No	Strongly agree	Strongly agree	Agree	Disagree	Neutral	Agree	Disagree	Neutral	Strongly agree	Strongly agree	Agree	Neutral	In service	Never involved	Gewog level	More than once	Once	Always	Yes	Yes	Yes	Yes	Yes	No	Yes	Don't know	Yes	No	No	Yes	Strongly agree	Strongly agree
699	44	Male	Veterinary laboratory	MOAL	Dzongkhag	Samtse	Diploma	23	Above 21	Yes	Yes	No	No	Yes	Yes	No	No	Agree	Strongly agree	Strongly agree	Strongly disagree	Neutral	Neutral	Disagree	Strongly disagree	Strongly agree	Agree	Neutral	Agree	Never attended	Never involved	Never attended	Never involved	More than once	Always	Yes	Yes	No	Yes	Yes	No	Yes	Yes	Yes	No	No	Yes	Strongly agree	Strongly agree
700	40	Female	Paraveterinarian	MOAL	Dzongkhag	Lhuentse	Diploma	17	16 to 20	Yes	Yes	Yes	Yes	Yes	Yes	No	No	Agree	Strongly agree	Strongly agree	Disagree	Neutral	Agree	Neutral	Disagree	Agree	Strongly agree	Neutral	Neutral	Never attended	Never involved	Never attended	Never involved	Never involved.	Never	There were no zoonotic diseases outbreaks.	Yes	Yes	Yes	Yes	Yes	No	Don't know	Yes	No	No	No	Strongly agree	Strongly agree
701	35	Male	Veterinarian	MOAL	National	Thimphu	Masters degree or above	10	6 to 10	Yes	Yes	No	No	Yes	Yes	No	No	Strongly agree	Neutral	Disagree	Strongly disagree	Strongly agree	Agree	Disagree	Neutral	Strongly agree	Strongly agree	Agree	Strongly disagree	In service	Once	National level	Never involved	More than once	Sometimes	Yes	No	Yes	Yes	Yes	Don't know	Yes	No	Yes	No	No	No	Strongly agree	Strongly agree
702	52	Male	Veterinarian	MOAL	National	Wangdue Phodrang	Masters degree or above	4	1 to 5	Yes	Yes	Yes	No	Yes	Yes	No	No	Strongly agree	Disagree	Disagree	Agree	Disagree	Agree	Disagree	Strongly agree	Agree	Agree	Agree	Strongly agree	In service	More than once	International level	More than once	More than once	Sometimes	Yes	Yes	Yes	Yes	Yes	No	Yes	No	Yes	No	No	Yes	Strongly agree	Strongly agree
703	30	Male	Veterinarian	MOAL	Dzongkhag	Samtse	Bachelors degree	3	1 to 5	Yes	Yes	No	No	Yes	Yes	Yes	Don't know	Strongly agree	Strongly agree	Strongly agree	Strongly disagree	Strongly agree	Disagree	Neutral	Agree	Strongly agree	Strongly agree	Neutral	Neutral	At a training institute	Once	Never attended	Once	Once	Never	Yes	No	Yes	Yes	Yes	No	Yes	No	Yes	No	No	Yes	Strongly agree	Strongly agree
704	44	Female	Paraveterinarian	MOAL	Gewog	Wangdue Phodrang	Diploma	22	Above 21	Yes	Yes	Yes	Yes	Yes	Yes	No	No	Strongly agree	Agree	Disagree	Neutral	Strongly agree	Neutral	Neutral	Agree	Agree	Agree	Agree	Agree	In service	More than once	District level	More than once	Never involved.	Rarely	No	Yes	Yes	Yes	Don't know	No	Don't know	Don't know	Yes	Don't know	No	Don't know	Strongly agree	Strongly agree
705	29	Male	Veterinarian	MOAL	Dzongkhag	Pemagatshel	Bachelors degree	2	1 to 5	Yes	Yes	Don't know	Yes	Yes	Yes	Don't know	No	Strongly agree	Strongly agree	Strongly agree	Strongly disagree	Neutral	Neutral	Neutral	Neutral	Agree	Strongly agree	Neutral	Disagree	Never attended	Never involved	Never attended	More than once	More than once	Rarely	No	No	Yes	Yes	Yes	No	Yes	Don't know	Yes	Don't know	No	Yes	Strongly agree	Strongly agree
706	51	Male	Administrator	MOAL	Dzongkhag	Zhemgang	Diploma	28	Above 21	Yes	Yes	Yes	No	Yes	Yes	Don't know	No	Strongly agree	Strongly agree	Neutral	Neutral	Disagree	Agree	Strongly agree	Strongly disagree	Strongly agree	Strongly agree	Agree	Strongly agree	Never attended	Once	District level	Once	Once	Rarely	Yes	Yes	Yes	Yes	Yes	No	Yes	No	Yes	Yes	No	No	Agree	Strongly agree
707	57	Male	Paraveterinarian	MOAL	Gewog	Tsirang	Certificate	35	Above 21	Yes	Yes	Yes	Yes	Yes	Yes	Don't know	No	Strongly agree	Disagree	Disagree	Agree	Disagree	Agree	Disagree	Strongly agree	Strongly agree	Strongly agree	Strongly agree	Strongly agree	Never attended	More than once	Gewog level	More than once	Never involved.	Rarely	No	Yes	No	Yes	Yes	Yes	Yes	Yes	Yes	Yes	No	Yes	Strongly agree	Strongly agree
708	42	Male	Veterinary laboratory	MOAL	Dzongkhag	Tsirang	Diploma	20	16 to 20	Yes	Yes	No	Don't know	No	Yes	Don't know	Yes	Strongly agree	Agree	Strongly agree	Strongly disagree	Strongly agree	Disagree	Agree	Disagree	Strongly agree	Strongly agree	Agree	Agree	In service	Once	National level	Once	More than once	Never	No	No	No	No	Don't know	No	Yes	Don't know	Yes	Don't know	No	No	Agree	Strongly agree
709	40	Female	Paraveterinarian	MOAL	Gewog	Wangdue Phodrang	Bachelors degree	12	11 to 15	Yes	Yes	Yes	Don't know	Yes	Yes	Don't know	No	Strongly agree	Agree	Agree	Disagree	Strongly agree	Neutral	Disagree	Neutral	Strongly agree	Agree	Neutral	Neutral	Never attended	Never involved	Never attended	Never involved	Never involved.	Never	Yes	No	Yes	Yes	Yes	Yes	Yes	Yes	Yes	No	No	Yes	Strongly agree	Strongly agree
710	36	Male	Veterinarian	MOAL	National	Thimphu	Masters degree or above	10	6 to 10	Yes	Yes	Yes	No	Don't know	Yes	No	No	Strongly agree	Agree	Disagree	Disagree	Agree	Agree	Agree	Agree	Agree	Agree	Disagree	Disagree	Never attended	More than once	Never attended	More than once	More than once	Sometimes	Yes	No	Yes	Yes	No	No	Yes	No	Yes	Don't know	No	Yes	Agree	Agree
711	40	Female	Veterinary laboratory	MOAL	Regional	Trashigang	Diploma	20	16 to 20	Yes	Yes	Yes	No	Don't know	Yes	Don't know	Don't know	Agree	Strongly agree	Neutral	Disagree	Agree	Disagree	Agree	Agree	Strongly agree	Strongly agree	Agree	Agree	In service	More than once	Regional level	More than once	More than once	Rarely	No	No	Yes	Yes	Yes	No	Yes	Yes	Yes	No	No	No	Agree	Agree
712	32	Male	BFDA	MOAL	Dzongkhag	Thimphu	Bachelors degree	10	6 to 10	Yes	Yes	Yes	No	Yes	Yes	No	No	Strongly agree	Strongly agree	Agree	Disagree	Strongly agree	Agree	Agree	Agree	Strongly agree	Strongly agree	Agree	Strongly agree	Never attended	More than once	District level	Once	Once	Rarely	Yes	Yes	Yes	Yes	Yes	No	Yes	No	Yes	No	No	Yes	Strongly agree	Strongly agree
713	44	Female	University	University	National	Thimphu	Bachelors degree	15	11 to 15	Yes	Yes	Yes	No	Yes	Yes	Don't know	No	Strongly agree	Agree	Neutral	Disagree	Agree	Neutral	Neutral	Neutral	Agree	Strongly agree	Agree	Agree	In service	More than once	District level	Never involved	Never involved.	Sometimes	There were no zoonotic diseases outbreaks.	Yes	Yes	Yes	Don't know	No	Yes	Don't know	Yes	Don't know	Don't know	Don't know	Strongly agree	Strongly agree
714	51	Male	Veterinary laboratory	MOAL	Regional	Trashigang	Certificate	31	Above 21	Yes	Yes	Yes	Don't know	Don't know	Yes	Don't know	Don't know	Agree	Agree	Neutral	Disagree	Agree	Agree	Agree	Agree	Agree	Agree	Agree	Agree	In service	More than once	Regional level	More than once	More than once	Sometimes	Yes	No	Yes	Yes	Yes	No	Yes	Yes	Yes	No	No	No	Agree	Agree
715	42	Male	BFDA	MOAL	Dzongkhag	Wangdue Phodrang	Diploma	18	16 to 20	Yes	Yes	Yes	Yes	Yes	Yes	No	No	Strongly agree	Agree	Agree	Disagree	Strongly agree	Neutral	Neutral	Neutral	Strongly agree	Strongly agree	Strongly agree	Strongly agree	In service	Once	District level	Once	More than once	Rarely	Yes	Yes	Yes	Yes	Yes	Yes	Don't know	Yes	Yes	Yes	No	No	Agree	Neutral
716	44	Male	Paraveterinarian	MOAL	Dzongkhag	Punakha	Masters degree or above	22	Above 21	Yes	Yes	No	Don't know	Yes	Yes	Don't know	No	Agree	Agree	Agree	Disagree	Disagree	Disagree	Disagree	Disagree	Strongly agree	Agree	Neutral	Disagree	Never attended	Never involved	Never attended	More than once	More than once	Never	Yes	Yes	Yes	Yes	Don't know	No	Yes	No	Yes	No	No	No	Agree	Agree
717	29	Female	Paraveterinarian	MOAL	Dzongkhag	Pemagatshel	Diploma	7	6 to 10	Yes	Yes	Yes	No	Yes	Yes	No	No	Strongly agree	Agree	Agree	Disagree	Agree	Neutral	Strongly agree	Strongly disagree	Strongly agree	Strongly agree	Neutral	Agree	Never attended	Once	Gewog level	More than once	More than once	Rarely	No	No	Yes	Yes	Yes	No	Don't know	Don't know	Yes	No	No	Yes	Strongly agree	Strongly agree
718	34	Female	Veterinary laboratory	MOAL	National	Thimphu	Masters degree or above	9	6 to 10	Yes	Yes	Yes	No	No	Yes	No	No	Strongly agree	Agree	Disagree	Disagree	Agree	Agree	Agree	Agree	Strongly agree	Strongly agree	Agree	Strongly agree	In service	More than once	National level	Once	Once	Sometimes	No	Yes	Yes	Yes	Yes	No	Yes	Don't know	Yes	Yes	No	Yes	Strongly agree	Strongly agree
719	49	Male	Veterinary laboratory	MOAL	National	Thimphu	Diploma	24	Above 21	Yes	Yes	No	Yes	No	No	No	No	Strongly agree	Neutral	Disagree	Neutral	Disagree	Neutral	Disagree	Agree	Strongly agree	Disagree	Agree	Neutral	In service	More than once	National level	More than once	More than once	Never	No	Yes	No	No	No	Yes	No	No	Yes	No	No	No	Strongly agree	Agree
720	34	Male	Veterinary laboratory	MOAL	Regional	Samdrup Jhongkhar	Diploma	13	11 to 15	Yes	Yes	Yes	No	No	Yes	No	No	Strongly agree	Disagree	Neutral	Neutral	Agree	Disagree	Neutral	Neutral	Agree	Strongly agree	Neutral	Neutral	Never attended	Never involved	Never attended	Never involved	More than once	Never	No	No	Yes	Yes	Yes	Don't know	Yes	Yes	Yes	Don't know	No	Don't know	Strongly agree	Strongly agree
721	33	Male	Paraveterinarian	MOAL	Gewog	Thimphu	Diploma	10	6 to 10	Yes	Yes	No	No	No	Yes	No	No	Strongly agree	Strongly agree	Agree	Strongly disagree	Disagree	Strongly agree	Disagree	Neutral	Disagree	Strongly agree	Agree	Disagree	At a training institute	More than once	Never attended	More than once	More than once	Rarely	There were no zoonotic diseases outbreaks.	No	Yes	Yes	Don't know	Don't know	Don't know	Don't know	Yes	Don't know	No	No	Strongly agree	Strongly agree
722	29	Female	Paraveterinarian	MOAL	Dzongkhag	Paro	Diploma	8	6 to 10	Yes	Yes	Yes	No	Yes	Yes	Don't know	Don't know	Strongly agree	Agree	Disagree	Neutral	Agree	Neutral	Disagree	Neutral	Strongly agree	Strongly agree	Neutral	Agree	Never attended	Never involved	Never attended	Never involved	Never involved.	Rarely	No	Yes	Yes	Yes	Yes	No	Yes	Yes	Yes	No	No	Don't know	Strongly agree	Strongly agree
723	29	Female	Veterinarian	MOAL	Dzongkhag	Lhuentse	Masters degree or above	3	1 to 5	Yes	Yes	Yes	No	Yes	Yes	No	No	Strongly agree	Neutral	Neutral	Disagree	Neutral	Neutral	Neutral	Agree	Agree	Strongly agree	Neutral	Neutral	At a training institute	Once	International level	Once	Never involved.	Sometimes	There were no zoonotic diseases outbreaks.	No	Yes	Yes	Yes	No	Yes	No	Yes	Yes	No	Yes	Strongly agree	Strongly agree
724	51	Female	University	University	National	Thimphu	Masters degree or above	27	Above 21	Yes	Yes	No	No	Yes	Yes	Don't know	Don't know	Strongly agree	Strongly agree	Strongly agree	Strongly disagree	Neutral	Disagree	Agree	Strongly disagree	Neutral	Agree	Disagree	Agree	Never attended	Once	National level	Once	Once	Sometimes	No	No	Yes	No	Don't know	No	Yes	Don't know	Yes	Don't know	No	Yes	Strongly agree	Agree
725	33	Male	Paraveterinarian	MOAL	National	Thimphu	Diploma	10	6 to 10	Yes	Yes	Don't know	Yes	Yes	Yes	No	No	Agree	Agree	Disagree	Strongly disagree	Neutral	Agree	Agree	Disagree	Agree	Strongly agree	Disagree	Neutral	Never attended	Never involved	Never attended	Never involved	Never involved.	Never	Yes	Yes	Yes	Yes	Yes	No	Yes	Yes	Yes	Yes	No	Yes	Strongly agree	Strongly agree
726	38	Female	Veterinary laboratory	MOAL	National	Thimphu	Diploma	9	6 to 10	Yes	Yes	Yes	No	Yes	Yes	No	No	Strongly agree	Agree	Neutral	Strongly disagree	Neutral	Disagree	Disagree	Neutral	Strongly agree	Strongly agree	Agree	Agree	Never attended	Never involved	Never attended	Never involved	Once	Rarely	No	Yes	Yes	No	Yes	Yes	Yes	Yes	Yes	Yes	Yes	No	Strongly agree	Agree
727	42	Male	Administrator	MOAL	Dzongkhag	Gasa	Masters degree or above	8	6 to 10	Yes	Yes	Yes	No	Yes	Yes	Don't know	No	Strongly agree	Strongly agree	Strongly agree	Strongly agree	Disagree	Strongly disagree	Strongly agree	Strongly disagree	Strongly agree	Strongly agree	Strongly agree	Neutral	Never attended	Never involved	Never attended	Never involved	Never involved.	Never	There were no zoonotic diseases outbreaks.	Yes	Yes	Yes	Don't know	Don't know	Yes	Yes	Yes	No	Yes	Yes	Strongly agree	Strongly agree
728	37	Male	BFDA	MOAL	Dzongkhag	Trongsa	Diploma	13	11 to 15	Yes	Yes	Yes	No	No	Yes	No	No	Agree	Agree	Agree	Neutral	Strongly agree	Disagree	Neutral	Disagree	Strongly agree	Strongly agree	Neutral	Agree	Never attended	Never involved	District level	More than once	More than once	Always	Yes	Yes	Yes	Yes	Yes	No	Yes	Yes	Yes	Yes	Don't know	Yes	Disagree	Strongly agree
729	39	Female	BFDA	MOAL	Dzongkhag	Thimphu	Diploma	17	16 to 20	Yes	Yes	Yes	No	Yes	Yes	No	Yes	Strongly agree	Strongly agree	Neutral	Strongly disagree	Neutral	Agree	Agree	Disagree	Strongly agree	Strongly agree	Agree	Strongly agree	Never attended	Never involved	Never attended	More than once	More than once	Always	There were no zoonotic diseases outbreaks.	Yes	Yes	Yes	Yes	Yes	Yes	No	Yes	No	No	Yes	Strongly agree	Strongly agree
730	37	Male	Paraveterinarian	MOAL	Gewog	Tsirang	Diploma	13	11 to 15	Yes	Yes	Yes	Yes	Yes	Yes	No	No	Agree	Agree	Neutral	Disagree	Neutral	Neutral	Disagree	Disagree	Agree	Agree	Neutral	Agree	Never attended	Never involved	Never attended	Never involved	Never involved.	Rarely	There were no zoonotic diseases outbreaks.	Yes	Yes	Yes	No	Yes	Yes	No	Yes	Yes	No	No	Agree	Strongly agree
731	25	Male	Paraveterinarian	MOAL	Gewog	Haa	Diploma	<1	Below 1	Yes	Yes	Yes	No	Yes	Yes	Yes	Don't know	Agree	Agree	Disagree	Disagree	Agree	Agree	Agree	Disagree	Strongly agree	Strongly agree	Disagree	Agree	At a training institute	Never involved	Never attended	Never involved	More than once	Sometimes	There were no zoonotic diseases outbreaks.	Yes	Yes	Yes	No	No	Yes	Yes	Yes	No	No	No	Strongly agree	Strongly agree
732	44	Male	Paraveterinarian	MOAL	Gewog	Tsirang	Diploma	17	16 to 20	Yes	Yes	Yes	Yes	Yes	Yes	Don't know	Yes	Strongly agree	Strongly agree	Strongly agree	Strongly agree	Strongly agree	Strongly agree	Agree	Strongly agree	Strongly agree	Agree	Strongly agree	Agree	At a training institute	Once	District level	Never involved	Never involved.	Rarely	Yes	Yes	Yes	Don't know	Don't know	Yes	Yes	Yes	Yes	Yes	No	No	Agree	Agree
733	42	Male	Paraveterinarian	MOAL	Dzongkhag	Tsirang	Bachelors degree	18	16 to 20	Yes	Yes	Yes	No	Yes	Yes	Yes	Yes	Strongly agree	Strongly agree	Neutral	Disagree	Neutral	Neutral	Agree	Disagree	Strongly agree	Agree	Neutral	Agree	Never attended	Never involved	Never attended	Never involved	Never involved.	Never	Yes	Yes	Yes	Yes	No	Don't know	Yes	No	Yes	Yes	No	No	Agree	Strongly agree
734	33	Male	BFDA	MOAL	Regional	Chhukha	Diploma	9	6 to 10	Yes	Yes	Yes	No	Yes	Yes	No	No	Strongly agree	Strongly agree	Strongly agree	Agree	Agree	Agree	Agree	Disagree	Strongly agree	Strongly agree	Agree	Strongly agree	In service	More than once	National level	More than once	More than once	Sometimes	Yes	Yes	Yes	Yes	Yes	No	Yes	No	Yes	No	No	No	Strongly agree	Strongly agree
735	54	Male	Veterinary laboratory	MOAL	National	Thimphu	Certificate	34	Above 21	Yes	Yes	Yes	Don't know	Don't know	Yes	Don't know	No	Strongly agree	Agree	Disagree	Neutral	Agree	Agree	Neutral	Agree	Strongly agree	Strongly agree	Agree	Neutral	In service	More than once	National level	More than once	More than once	Sometimes	No	Yes	Yes	Yes	Don't know	No	Yes	Don't know	Yes	Don't know	No	Don't know	Strongly agree	Strongly agree
736	52	Male	Veterinary laboratory	MOAL	National	Thimphu	Diploma	33	Above 21	Yes	Yes	Yes	Yes	Yes	Yes	Yes	No	Strongly agree	Agree	Agree	Agree	Agree	Agree	Agree	Agree	Agree	Agree	Strongly agree	Agree	In service	More than once	National level	More than once	More than once	Sometimes	Yes	Yes	Yes	Yes	Yes	Yes	Yes	Yes	Yes	Yes	No	Yes	Strongly agree	Agree
737	33	Female	Paraveterinarian	MOAL	Gewog	Wangdue Phodrang	Diploma	2	1 to 5	Yes	Yes	Yes	Don't know	Yes	Yes	Don't know	No	Strongly agree	Strongly agree	Strongly disagree	Neutral	Neutral	Neutral	Neutral	Neutral	Strongly agree	Neutral	Neutral	Neutral	Never attended	Never involved	Never attended	Never involved	Never involved.	Always	There were no zoonotic diseases outbreaks.	Yes	Yes	Yes	Don't know	Don't know	Yes	Don't know	Yes	No	No	No	Neutral	Strongly agree
738	36	Female	Paraveterinarian	MOAL	Gewog	Mongar	Diploma	13	11 to 15	Yes	Yes	Yes	Don't know	Yes	Yes	Don't know	Yes	Strongly agree	Agree	Agree	Neutral	Neutral	Neutral	Neutral	Neutral	Strongly agree	Strongly agree	Agree	Agree	Never attended	Never involved	Never attended	Never involved	Never involved.	Never	No	No	Yes	Yes	Don't know	Don't know	Don't know	No	Yes	Don't know	No	No	Neutral	Strongly agree
739	42	Male	Paraveterinarian	MOAL	Gewog	Paro	Bachelors degree	18	16 to 20	Yes	Yes	No	No	No	No	Yes	Yes	Neutral	Neutral	Neutral	Neutral	Neutral	Neutral	Strongly agree	Agree	Neutral	Neutral	Neutral	Neutral	Never attended	Never involved	Regional level	Never involved	More than once	Never	No	No	Yes	Yes	No	Don't know	Yes	Don't know	Yes	Don't know	No	Don't know	Agree	Neutral
740	56	Male	BFDA	MOAL	Dzongkhag	Pemagatshel	Diploma	23	Above 21	Yes	Yes	Don't know	Don't know	Yes	Yes	No	No	Agree	Strongly agree	Neutral	Disagree	Disagree	Agree	Agree	Disagree	Agree	Agree	Neutral	Agree	In service	More than once	Never attended	Never involved	Never involved.	Never	Yes	Yes	Yes	Yes	Don't know	No	Yes	Don't know	Yes	Yes	No	No	Agree	Agree
741	35	Male	Veterinarian	MOAL	Dzongkhag	Paro	Masters degree or above	11	11 to 15	Yes	Yes	Yes	No	Yes	Yes	No	No	Strongly agree	Agree	Strongly agree	Strongly disagree	Strongly agree	Agree	Agree	Agree	Strongly agree	Strongly agree	Agree	Strongly agree	In service	More than once	Regional level	More than once	More than once	Rarely	Yes	Yes	Yes	Yes	Yes	Yes	Yes	No	Yes	No	No	Yes	Strongly agree	Strongly agree
742	54	Male	Paraveterinarian	MOAL	Gewog	Tsirang	Certificate	36	Above 21	Yes	Yes	Yes	Don't know	Yes	Yes	No	No	Agree	Disagree	Disagree	Agree	Agree	Agree	Agree	Agree	Agree	Neutral	Agree	Agree	In service	More than once	Regional level	More than once	More than once	Always	No	No	Yes	Yes	Yes	Yes	Yes	Yes	Yes	No	No	No	Agree	Agree
743	41	Male	BFDA	MOAL	Regional	Chhukha	Bachelors degree	16	16 to 20	Yes	Yes	Yes	No	Yes	Yes	Yes	Yes	Strongly agree	Strongly agree	Strongly agree	Neutral	Strongly agree	Neutral	Agree	Agree	Agree	Agree	Neutral	Neutral	At a training institute	Once	Regional level	More than once	More than once	Always	Yes	No	Yes	Yes	Yes	No	Yes	No	Yes	No	No	No	Strongly agree	Agree
744	50	Male	Administrator	MOAL	Dzongkhag	Pemagatshel	Bachelors degree	5	1 to 5	Yes	Yes	Don't know	No	Yes	Yes	Yes	Don't know	Strongly agree	Strongly agree	Strongly agree	Agree	Agree	Agree	Strongly agree	Strongly agree	Strongly agree	Strongly agree	Neutral	Neutral	In service	More than once	National level	More than once	More than once	Sometimes	Yes	Yes	Yes	Yes	Yes	Don't know	Yes	Don't know	Yes	Don't know	Yes	Don't know	Strongly agree	Strongly agree
745	40	Male	Paraveterinarian	MOAL	Gewog	Samtse	Bachelors degree	1	1 to 5	Yes	Yes	Yes	Yes	Yes	Yes	Yes	Yes	Strongly agree	Strongly agree	Strongly agree	Strongly disagree	Strongly agree	Agree	Strongly agree	Strongly disagree	Strongly agree	Strongly agree	Agree	Agree	Never attended	Never involved	Never attended	Never involved	Never involved.	Never	Yes	No	Yes	Yes	Yes	No	Yes	Yes	Yes	Yes	No	No	Agree	Agree
746	36	Male	Veterinary laboratory	MOAL	Dzongkhag	Dagana	Diploma	12	11 to 15	Yes	Yes	Yes	No	Yes	Yes	No	No	Strongly agree	Neutral	Disagree	Agree	Agree	Agree	Neutral	Agree	Agree	Strongly agree	Agree	Agree	Never attended	More than once	National level	Once	More than once	Rarely	Yes	No	Yes	Yes	Yes	No	Yes	No	Yes	No	No	Yes	Strongly agree	Strongly agree
747	44	Female	Paraveterinarian	MOAL	Gewog	Haa	Bachelors degree	18	16 to 20	Yes	Yes	Yes	Yes	Yes	Yes	Yes	Yes	Strongly agree	Strongly agree	Strongly agree	Strongly disagree	Neutral	Strongly disagree	Neutral	Agree	Strongly agree	Strongly agree	Disagree	Strongly disagree	Never attended	Never involved	Never attended	Never involved	Never involved.	Never	There were no zoonotic diseases outbreaks.	Yes	Yes	Don't know	Don't know	Yes	Yes	No	Yes	Don't know	No	No	Strongly agree	Strongly agree
748	29	Male	Paraveterinarian	MOAL	Gewog	Haa	Diploma	5	1 to 5	Yes	Yes	Yes	No	Yes	Yes	No	No	Strongly agree	Strongly agree	Strongly agree	Disagree	Agree	Disagree	Neutral	Disagree	Strongly agree	Strongly agree	Neutral	Strongly agree	Never attended	More than once	Regional level	Once	Once	Always	Yes	Yes	Yes	Yes	Yes	No	Yes	Yes	Yes	Yes	No	Don't know	Strongly agree	Strongly agree
749	41	Male	Paraveterinarian	MOAL	Gewog	Lhuentse	Bachelors degree	18	16 to 20	Yes	Yes	Yes	Yes	Yes	Yes	Don't know	Don't know	Strongly agree	Strongly agree	Strongly agree	Disagree	Agree	Neutral	Agree	Disagree	Strongly agree	Strongly agree	Disagree	Agree	Never attended	Never involved	Never attended	Never involved	Never involved.	Never	There were no zoonotic diseases outbreaks.	Yes	Yes	Yes	Don't know	Yes	Yes	Don't know	Yes	Don't know	Don't know	No	Strongly agree	Strongly agree
750	31	Female	Paraveterinarian	MOAL	Gewog	Sarpang	Diploma	7	6 to 10	Yes	Yes	Yes	No	Yes	Yes	No	No	Strongly agree	Agree	Disagree	Strongly agree	Strongly agree	Agree	Disagree	Agree	Strongly agree	Strongly agree	Agree	Strongly agree	In service	More than once	National level	More than once	More than once	Always	Yes	Yes	Yes	Yes	Yes	No	Yes	No	Yes	No	No	Yes	Strongly agree	Strongly agree
751	28	Female	BFDA	MOAL	Dzongkhag	Samdrup Jhongkhar	Diploma	6	6 to 10	Yes	Yes	Yes	No	Yes	Yes	No	No	Strongly agree	Strongly agree	Agree	Neutral	Agree	Neutral	Disagree	Neutral	Strongly agree	Strongly agree	Neutral	Agree	Never attended	Once	National level	Once	Once	Rarely	Yes	Yes	Yes	Yes	Yes	No	Yes	No	Yes	No	Don't know	Yes	Strongly agree	Strongly agree
752	28	Female	Paraveterinarian	MOAL	National	Thimphu	Diploma	8	6 to 10	Yes	Yes	Yes	No	Don't know	Yes	Yes	No	Strongly agree	Neutral	Disagree	Neutral	Neutral	Neutral	Disagree	Neutral	Agree	Agree	Disagree	Neutral	Never attended	Never involved	Never attended	Once	Once	Sometimes	There were no zoonotic diseases outbreaks.	Yes	Yes	Yes	Yes	No	Yes	Don't know	Yes	No	No	Yes	Neutral	Strongly agree
753	27	Male	Paraveterinarian	MOAL	Gewog	Dagana	Diploma	3	1 to 5	Yes	Yes	Yes	No	Yes	Yes	No	Don't know	Strongly agree	Strongly agree	Strongly agree	Strongly agree	Strongly agree	Strongly agree	Strongly agree	Neutral	Strongly agree	Strongly agree	Agree	Strongly agree	At school	Once	Gewog level	Never involved	Once	Sometimes	Yes	Yes	Yes	Yes	Yes	Yes	Yes	Yes	Yes	No	No	No	Neutral	Strongly agree
754	26	Female	Paraveterinarian	MOAL	Gewog	Dagana	Diploma	3	1 to 5	Yes	Yes	Yes	Don't know	Don't know	Yes	Don't know	No	Agree	Neutral	Neutral	Neutral	Neutral	Neutral	Neutral	Agree	Agree	Strongly agree	Strongly agree	Agree	Never attended	More than once	Never attended	More than once	More than once	Sometimes	Yes	Yes	Yes	Yes	Yes	Don't know	Yes	No	Yes	No	No	No	Neutral	Agree
755	50	Male	BFDA	MOAL	Dzongkhag	Mongar	Bachelors degree	27	Above 21	Yes	Yes	Yes	Yes	Yes	Yes	Yes	Yes	Strongly agree	Strongly agree	Strongly agree	Strongly disagree	Disagree	Agree	Agree	Disagree	Strongly agree	Strongly agree	Disagree	Agree	In service	Never involved	Regional level	Never involved	Never involved.	Never	No	Yes	Yes	Yes	Yes	No	Yes	Yes	Yes	Yes	No	Yes	Strongly agree	Strongly agree
756	38	Female	BFDA	MOAL	Dzongkhag	Tsirang	Diploma	15	11 to 15	Yes	Yes	Don't know	Don't know	No	Yes	No	No	Strongly agree	Strongly agree	Strongly agree	Strongly disagree	Agree	Neutral	Neutral	Disagree	Strongly agree	Agree	Agree	Strongly disagree	Never attended	Never involved	Never attended	Never involved	Never involved.	Never	There were no zoonotic diseases outbreaks.	No	Yes	Yes	No	Yes	Don't know	No	Yes	No	No	No	Agree	Strongly agree
757	28	Male	Paraveterinarian	MOAL	Gewog	Dagana	Diploma	5	1 to 5	Yes	Yes	Yes	No	Yes	Yes	No	No	Strongly agree	Neutral	Agree	Disagree	Neutral	Neutral	Neutral	Neutral	Agree	Agree	Neutral	Neutral	At a training institute	Never involved	Never attended	Never involved	Never involved.	Never	No	Yes	Yes	Yes	Yes	Don't know	Yes	Yes	Yes	No	No	No	Strongly agree	Strongly agree
758	49	Male	Administrator	MOAL	Dzongkhag	Pemagatshel	Bachelors degree	13	11 to 15	Yes	Yes	No	No	No	Yes	No	No	Agree	Strongly agree	Strongly agree	Strongly disagree	Disagree	Strongly disagree	Strongly agree	Strongly disagree	Agree	Strongly disagree	Strongly disagree	Strongly disagree	Never attended	Never involved	Never attended	Never involved	Never involved.	Never	Yes	Yes	Yes	Yes	No	No	Yes	No	Yes	Don't know	No	Yes	Agree	Agree
759	43	Male	Administrator	MOAL	Dzongkhag	Gasa	Bachelors degree	7	6 to 10	Yes	Yes	Yes	Don't know	Yes	Yes	No	No	Strongly agree	Agree	Neutral	Strongly disagree	Neutral	Neutral	Agree	Disagree	Agree	Agree	Neutral	Neutral	Never attended	Never involved	Never attended	Never involved	Never involved.	Never	No	No	Yes	Yes	Don't know	Don't know	Yes	Don't know	Yes	Yes	No	Yes	Strongly agree	Agree
760	24	Female	Paraveterinarian	MOAL	Gewog	Dagana	Diploma	<1	Below 1	Yes	Yes	Yes	Don't know	Yes	Yes	Don't know	Don't know	Neutral	Agree	Disagree	Neutral	Agree	Disagree	Neutral	Agree	Agree	Strongly agree	Agree	Agree	At school	Never involved	Never attended	Never involved	Never involved.	Never	No	No	Yes	Yes	Don't know	No	Yes	Yes	Yes	Don't know	No	Yes	Agree	Strongly agree
761	30	Male	Paraveterinarian	MOAL	Gewog	Sarpang	Diploma	10	6 to 10	Yes	Yes	Don't know	No	Yes	Yes	Don't know	Don't know	Agree	Agree	Strongly agree	Strongly disagree	Agree	Disagree	Agree	Disagree	Agree	Strongly agree	Neutral	Strongly agree	At a training institute	Never involved	Never attended	Never involved	Never involved.	Never	Yes	No	Yes	Yes	Yes	No	Yes	Don't know	Yes	No	No	No	Neutral	Neutral
762	40	Male	Administrator	MOAL	Dzongkhag	Lhuentse	Bachelors degree	18	16 to 20	Yes	Yes	Yes	No	Yes	Yes	Don't know	Don't know	Strongly agree	Strongly agree	Agree	Disagree	Agree	Strongly agree	Agree	Agree	Agree	Agree	Agree	Agree	Never attended	Never involved	Never attended	Never involved	Once	Rarely	Yes	Yes	Yes	Yes	Yes	Yes	Yes	Yes	Yes	Yes	No	Don't know	Strongly agree	Agree
763	30	Male	Paraveterinarian	MOAL	Gewog	Samdrup Jhongkhar	Certificate	30	Above 21	Yes	Yes	Yes	No	Yes	Yes	Yes	Yes	Strongly agree	Strongly agree	Strongly agree	Disagree	Strongly agree	Strongly disagree	Strongly agree	Strongly disagree	Strongly agree	Strongly agree	Strongly disagree	Disagree	Never attended	Never involved	Never attended	Never involved	Never involved.	Rarely	No	Yes	No	Yes	Yes	Don't know	Don't know	Don't know	Yes	Don't know	No	No	Strongly agree	Strongly agree
764	33	Male	BFDA	MOAL	Dzongkhag	Dagana	Diploma	4	1 to 5	Yes	Yes	Yes	No	Yes	Yes	No	No	Agree	Agree	Agree	Disagree	Agree	Agree	Agree	Agree	Agree	Agree	Neutral	Agree	At a training institute	Never involved	Never attended	Never involved	More than once	Rarely	Yes	Yes	No	No	Don't know	Don't know	Yes	Yes	Yes	No	No	No	Agree	Agree
765	34	Male	Paraveterinarian	MOAL	Gewog	Punakha	Bachelors degree	10	6 to 10	Yes	Yes	Yes	No	Yes	Yes	No	No	Strongly agree	Strongly agree	Agree	Strongly disagree	Disagree	Disagree	Neutral	Disagree	Neutral	Strongly agree	Neutral	Agree	Never attended	Never involved	Never attended	Never involved	Never involved.	Rarely	No	No	Yes	Yes	Don't know	No	Yes	No	No	Yes	No	No	Strongly agree	Strongly agree
766	37	Male	Veterinary laboratory	MOAL	Dzongkhag	Zhemgang	Diploma	12	11 to 15	Yes	Yes	Yes	No	Yes	Yes	No	Yes	Strongly agree	Agree	Neutral	Neutral	Disagree	Strongly agree	Agree	Agree	Strongly agree	Strongly agree	Agree	Agree	At a training institute	More than once	National level	More than once	More than once	Sometimes	No	Yes	No	Yes	Yes	Yes	Yes	Yes	Yes	Don't know	No	No	Strongly agree	Strongly agree
767	31	Male	Paraveterinarian	MOAL	Gewog	Dagana	Diploma	6	6 to 10	Yes	Yes	Yes	Yes	Yes	Yes	Don't know	Don't know	Agree	Strongly agree	Agree	Disagree	Agree	Neutral	Agree	Neutral	Strongly agree	Agree	Agree	Neutral	At a training institute	Never involved	Gewog level	Never involved	Once	Sometimes	There were no zoonotic diseases outbreaks.	Yes	Yes	Yes	Don't know	No	Yes	Don't know	Yes	Don't know	No	No	Strongly agree	Strongly agree
768	46	Female	University	University	National	Thimphu	Masters degree or above	3	1 to 5	Yes	Yes	Yes	No	Yes	Yes	Don't know	Don't know	Strongly agree	Neutral	Neutral	Neutral	Agree	Neutral	Neutral	Neutral	Strongly agree	Strongly agree	Neutral	Agree	Never attended	Never involved	Never attended	Never involved	More than once	Never	No	No	Yes	No	Don't know	Don't know	Don't know	Don't know	No	No	No	No	Agree	Strongly agree
769	46	Male	Administrator	MOAL	Dzongkhag	Paro	Bachelors degree	23	Above 21	Yes	Yes	Don't know	Yes	No	Yes	Don't know	Yes	Strongly agree	Strongly agree	Agree	Agree	Neutral	Agree	Agree	Neutral	Agree	Strongly agree	Neutral	Agree	Never attended	Never involved	Never attended	Never involved	More than once	Rarely	Yes	No	Yes	Yes	Don't know	No	Don't know	Don't know	Yes	Don't know	No	Yes	Strongly agree	Strongly agree
770	42	Male	Paraveterinarian	MOAL	Gewog	Zhemgang	Bachelors degree	18	16 to 20	Yes	Yes	No	No	Yes	Yes	No	Yes	Agree	Strongly agree	Strongly agree	Disagree	Strongly agree	Strongly disagree	Strongly agree	Strongly disagree	Strongly agree	Strongly agree	Disagree	Strongly disagree	In service	Never involved	Never attended	Never involved	Never involved.	Rarely	Yes	No	Yes	Yes	No	Don't know	Yes	Don't know	Yes	Yes	No	No	Strongly agree	Strongly agree
771	39	Male	BFDA	MOAL	Dzongkhag	Samdrup Jhongkhar	Diploma	13	11 to 15	Yes	Yes	Yes	Don't know	Don't know	Don't know	Yes	Don't know	Neutral	Strongly disagree	Neutral	Agree	Neutral	Neutral	Neutral	Strongly disagree	Strongly agree	Strongly disagree	Neutral	Agree	Never attended	Never involved	Never attended	More than once	More than once	Never	Yes	Yes	Yes	Yes	Yes	No	Yes	Yes	Yes	No	Yes	Yes	Agree	Strongly agree
772	52	Male	BFDA	MOAL	Dzongkhag	Chhukha	Diploma	27	Above 21	Yes	Yes	Yes	Don't know	Yes	Yes	Yes	Don't know	Agree	Strongly agree	Neutral	Agree	Strongly agree	Neutral	Neutral	Disagree	Strongly agree	Strongly agree	Neutral	Agree	Never attended	Never involved	Never attended	More than once	More than once	Never	No	Yes	Yes	Yes	Don't know	Don't know	Don't know	Don't know	Don't know	Don't know	No	No	Agree	Agree
773	35	Female	Paraveterinarian	MOAL	National	Thimphu	Diploma	14	11 to 15	Yes	Yes	Yes	No	Yes	Yes	No	No	Strongly agree	Neutral	Disagree	Agree	Neutral	Agree	Disagree	Agree	Agree	Strongly agree	Agree	Agree	In service	More than once	District level	Once	Never involved.	Never	Yes	Yes	Yes	Yes	Yes	No	Yes	No	Yes	Yes	No	No	Agree	Agree
774	39	Female	BFDA	MOAL	Dzongkhag	Paro	Diploma	20	16 to 20	Yes	Yes	Yes	No	Yes	Yes	No	No	Strongly agree	Strongly agree	Disagree	Disagree	Agree	Strongly agree	Disagree	Agree	Strongly agree	Strongly agree	Strongly agree	Strongly agree	In service	Never involved	Never attended	Never involved	Never involved.	Rarely	Yes	No	Yes	Yes	Yes	No	Yes	Yes	Yes	No	No	Yes	Strongly agree	Strongly agree
775	56	Male	Paraveterinarian	MOAL	Dzongkhag	Pemagatshel	Certificate	33	Above 21	Yes	Yes	Yes	No	Yes	Yes	Don't know	Don't know	Strongly agree	Strongly agree	Neutral	Disagree	Agree	Neutral	Neutral	Neutral	Strongly agree	Strongly agree	Neutral	Strongly agree	Never attended	Never involved	Never attended	Never involved	Never involved.	Rarely	Yes	No	Yes	Yes	Don't know	Don't know	Don't know	Don't know	Don't know	Don't know	No	Don't know	Agree	Strongly agree
776	53	Male	Administrator	MOAL	Dzongkhag	Trashi Yangtse	Bachelors degree	27	Above 21	Yes	Yes	Yes	No	Yes	Yes	No	Yes	Strongly agree	Strongly agree	Strongly agree	Strongly disagree	Agree	Agree	Disagree	Agree	Strongly agree	Strongly agree	Disagree	Agree	In service	More than once	Regional level	More than once	More than once	Rarely	Yes	Yes	Yes	Yes	Yes	No	Yes	Yes	Yes	No	No	No	Strongly agree	Strongly agree
777	40	Female	Veterinary laboratory	MOAL	Dzongkhag	Paro	Diploma	21	Above 21	Yes	Yes	Yes	Don't know	Don't know	Yes	Don't know	Don't know	Agree	Agree	Neutral	Neutral	Neutral	Neutral	Neutral	Neutral	Neutral	Agree	Neutral	Neutral	In service	Once	Regional level	Never involved	More than once	Sometimes	Yes	Yes	Yes	Don't know	Yes	Don't know	Yes	Don't know	Don't know	Don't know	No	Don't know	Agree	Agree
778	35	Male	Paraveterinarian	MOAL	Gewog	Trashigang	Diploma	13	11 to 15	Yes	Yes	Yes	No	Yes	Yes	No	No	Strongly agree	Strongly agree	Agree	Neutral	Neutral	Neutral	Neutral	Disagree	Strongly agree	Strongly agree	Neutral	Strongly agree	In service	Never involved	Never attended	Never involved	More than once	Always	Yes	Yes	Yes	Yes	Yes	No	Yes	Yes	Yes	No	No	No	Strongly agree	Strongly agree
779	34	Female	Paraveterinarian	MOAL	Dzongkhag	Wangdue Phodrang	Diploma	12	11 to 15	Yes	Yes	Yes	No	Don't know	Yes	No	No	Strongly agree	Agree	Neutral	Strongly agree	Neutral	Neutral	Disagree	Agree	Strongly agree	Strongly agree	Agree	Neutral	At a training institute	Once	Gewog level	Never involved	Never involved.	Sometimes	There were no zoonotic diseases outbreaks.	No	Yes	Yes	Yes	Don't know	Yes	Yes	Yes	No	No	Yes	Strongly agree	Strongly agree
780	58	Male	BFDA	MOAL	Dzongkhag	Zhemgang	Diploma	36	Above 21	Yes	Yes	Don't know	No	Yes	Yes	Yes	Yes	Strongly agree	Strongly agree	Agree	Neutral	Agree	Neutral	Agree	Disagree	Strongly agree	Strongly agree	Neutral	Neutral	Never attended	More than once	National level	More than once	More than once	Rarely	Yes	Yes	Yes	Yes	Don't know	Yes	Yes	Yes	Yes	Yes	No	No	Strongly agree	Strongly agree
781	50	Male	Paraveterinarian	MOAL	Dzongkhag	Thimphu	Bachelors degree	24	Above 21	Yes	Yes	No	No	Yes	Yes	No	No	Strongly agree	Strongly agree	Agree	Strongly disagree	Agree	Disagree	Neutral	Disagree	Strongly agree	Strongly agree	Neutral	Agree	Never attended	Never involved	Never attended	Never involved	Never involved.	Rarely	No	No	Yes	Yes	Don't know	Don't know	Yes	Don't know	Yes	Don't know	No	No	Agree	Agree
782	51	Male	Veterinary laboratory	MOAL	Regional	Chhukha	Certificate	32	Above 21	Yes	Yes	Yes	No	Yes	Yes	No	No	Strongly agree	Agree	Disagree	Agree	Disagree	Strongly agree	Disagree	Strongly agree	Strongly agree	Strongly agree	Agree	Agree	In service	More than once	Regional level	More than once	More than once	Rarely	No	No	Yes	Yes	Don't know	No	Yes	Yes	Yes	Yes	No	Yes	Strongly agree	Strongly agree
783	58	Male	Paraveterinarian	MOAL	Gewog	Punakha	Certificate	39	Above 21	Yes	Yes	Yes	No	Don't know	Yes	No	No	Strongly agree	Strongly agree	Neutral	Disagree	Agree	Disagree	Agree	Disagree	Agree	Agree	Neutral	Agree	Never attended	Never involved	Never attended	Never involved	Never involved.	Never	No	Yes	Yes	Yes	No	Yes	Yes	Don't know	Yes	Yes	No	No	Strongly agree	Strongly agree
784	30	Female	Paraveterinarian	MOAL	Gewog	Mongar	Bachelors degree	8	6 to 10	Yes	Yes	No	No	Yes	Yes	Yes	Yes	Strongly agree	Strongly agree	Strongly agree	Strongly disagree	Strongly agree	Strongly disagree	Neutral	Disagree	Agree	Agree	Neutral	Agree	Never attended	Never involved	Never attended	Never involved	Never involved.	Sometimes	Yes	Yes	Yes	Yes	Don't know	No	Yes	No	Yes	No	No	Yes	Agree	Strongly agree
785	36	Male	Paraveterinarian	MOAL	Gewog	Punakha	Diploma	13	11 to 15	Yes	Yes	Yes	No	No	Yes	Don't know	No	Strongly agree	Agree	Disagree	Strongly disagree	Disagree	Strongly agree	Strongly disagree	Strongly agree	Strongly agree	Strongly agree	Agree	Agree	Never attended	Never involved	Never attended	Never involved	Never involved.	Never	No	No	Yes	Yes	Yes	No	Yes	Yes	Yes	Don't know	No	Yes	Strongly agree	Strongly agree
786	50	Female	Veterinarian	MOAL	National	Thimphu	Masters degree or above	20	16 to 20	Yes	Yes	Yes	No	Yes	Yes	No	No	Strongly agree	Strongly agree	Neutral	Neutral	Strongly agree	Disagree	Agree	Disagree	Agree	Strongly agree	Neutral	Disagree	Never attended	Never involved	National level	Never involved	Never involved.	Never	No	No	Yes	Yes	Yes	No	Yes	Don't know	No	Don't know	No	No	Strongly agree	Strongly agree
787	48	Male	Administrator	MOAL	Dzongkhag	Samdrup Jhongkhar	Diploma	26	Above 21	Yes	Yes	Yes	No	Yes	Yes	No	No	Strongly agree	Strongly agree	Agree	Strongly disagree	Agree	Neutral	Agree	Disagree	Agree	Agree	Agree	Agree	Never attended	More than once	Never attended	More than once	More than once	Never	No	No	Yes	Yes	No	No	No	Yes	Yes	Yes	No	No	Strongly agree	Strongly agree
788	38	Female	Paraveterinarian	MOAL	Gewog	Tsirang	Bachelors degree	14	11 to 15	Yes	Yes	Don't know	Don't know	Yes	Yes	Yes	Don't know	Agree	Agree	Disagree	Disagree	Agree	Agree	Disagree	Disagree	Strongly agree	Strongly agree	Neutral	Agree	At a training institute	Once	Never attended	Once	Once	Rarely	Yes	Yes	Yes	Yes	Don't know	No	Yes	No	Yes	Don't know	No	No	Strongly agree	Strongly agree
789	32	Male	Paraveterinarian	MOAL	Gewog	Mongar	Diploma	9	6 to 10	Yes	Yes	Don't know	Yes	Yes	Don't know	Yes	Don't know	Strongly agree	Strongly agree	Strongly agree	Strongly agree	Strongly agree	Neutral	Strongly agree	Neutral	Strongly agree	Strongly agree	Strongly agree	Neutral	Never attended	Never involved	Never attended	Never involved	Never involved.	Never	There were no zoonotic diseases outbreaks.	No	Yes	Yes	Yes	Yes	Don't know	Yes	Don't know	Don't know	No	No	Strongly agree	Strongly agree
790	33	Male	Paraveterinarian	MOAL	Gewog	Lhuentse	Diploma	10	6 to 10	Yes	Yes	Yes	Don't know	Yes	Yes	Yes	Don't know	Agree	Strongly agree	Strongly agree	Strongly disagree	Neutral	Agree	Neutral	Strongly disagree	Strongly agree	Strongly agree	Strongly agree	Agree	Never attended	Never involved	Never attended	Never involved	Never involved.	Never	There were no zoonotic diseases outbreaks.	No	Yes	Yes	Yes	No	Yes	Yes	Yes	No	No	Yes	Strongly agree	Strongly agree
791	30	Male	Paraveterinarian	MOAL	Gewog	Mongar	Diploma	7	6 to 10	Yes	Yes	Don't know	No	Yes	Yes	No	No	Strongly agree	Neutral	Neutral	Disagree	Neutral	Agree	Disagree	Agree	Agree	Disagree	Neutral	Disagree	Never attended	More than once	District level	More than once	Once	Never	Yes	Yes	Yes	No	Don't know	No	Yes	Don't know	Yes	No	No	Yes	Strongly agree	Strongly agree
792	49	Male	Paraveterinarian	MOAL	Gewog	Punakha	Diploma	<1	Below 1	Yes	Yes	Yes	No	Yes	Yes	No	No	Strongly agree	Disagree	Disagree	Neutral	Neutral	Neutral	Disagree	Agree	Disagree	Strongly agree	Agree	Neutral	In service	Once	Regional level	Once	Once	Sometimes	Yes	Yes	Yes	Yes	Yes	Don't know	Yes	No	Yes	No	No	No	Strongly agree	Neutral
793	52	Male	Veterinarian	MOAL	National	Thimphu	Masters degree or above	24	Above 21	Yes	Yes	Yes	Yes	Yes	Yes	Don't know	No	Strongly agree	Agree	Strongly agree	Neutral	Disagree	Agree	Neutral	Disagree	Strongly agree	Strongly agree	Neutral	Agree	At a training institute	More than once	Regional level	Never involved	More than once	Rarely	Yes	Yes	Yes	Yes	Yes	Don't know	Yes	No	Yes	No	No	Yes	Strongly agree	Strongly agree
794	30	Female	Paraveterinarian	MOAL	National	Thimphu	Diploma	5	1 to 5	Yes	Yes	Yes	No	Yes	Yes	Yes	Don't know	Strongly agree	Strongly agree	Strongly agree	Disagree	Neutral	Disagree	Neutral	Disagree	Strongly agree	Strongly agree	Disagree	Neutral	Never attended	Never involved	Never attended	Never involved	Never involved.	Never	Yes	Yes	Yes	Yes	Don't know	No	Yes	No	Yes	No	No	Yes	Strongly agree	Strongly agree
795	28	Female	Paraveterinarian	MOAL	Dzongkhag	Mongar	Diploma	4	1 to 5	Yes	Yes	Don't know	Don't know	Don't know	Yes	Don't know	Don't know	Agree	Agree	Neutral	Neutral	Neutral	Neutral	Neutral	Neutral	Agree	Agree	Neutral	Neutral	Never attended	Never involved	Never attended	Never involved	Never involved.	Rarely	No	Yes	Yes	Yes	Yes	Don't know	Yes	Don't know	Yes	Don't know	No	Yes	Agree	Agree
796	47	Male	Paraveterinarian	MOAL	Regional	Trashigang	Diploma	25	Above 21	No	Yes	No	Yes	No	Yes	Yes	Yes	Agree	Agree	Neutral	Agree	Disagree	Disagree	Disagree	Disagree	Strongly agree	Agree	Neutral	Neutral	At a training institute	Once	Regional level	More than once	More than once	Sometimes	Yes	Yes	Yes	Yes	No	Yes	Yes	No	Yes	Yes	No	Yes	Agree	Strongly agree
797	41	Female	Paraveterinarian	MOAL	Dzongkhag	Mongar	Bachelors degree	5	1 to 5	Yes	Yes	Yes	Don't know	Yes	Yes	Yes	Yes	Strongly agree	Agree	Strongly agree	Disagree	Neutral	Neutral	Agree	Neutral	Strongly agree	Strongly agree	Agree	Agree	Never attended	More than once	Never attended	Once	Once	Rarely	Yes	Yes	Yes	Yes	Yes	Don't know	Yes	Yes	Yes	Don't know	No	Yes	Strongly agree	Strongly agree
798	38	Female	Paraveterinarian	MOAL	Dzongkhag	Samdrup Jhongkhar	Diploma	16	16 to 20	Yes	Yes	Yes	No	Yes	Yes	No	No	Agree	Agree	Neutral	Neutral	Neutral	Agree	Disagree	Neutral	Neutral	Agree	Neutral	Neutral	In service	More than once	Regional level	More than once	More than once	Rarely	No	Yes	Yes	Yes	Yes	No	Yes	No	Yes	No	No	No	Agree	Strongly agree
799	30	Female	Paraveterinarian	MOAL	National	Thimphu	Diploma	7	6 to 10	Yes	Yes	Yes	No	Yes	Yes	No	No	Strongly agree	Agree	Disagree	Neutral	Disagree	Agree	Disagree	Disagree	Agree	Agree	Neutral	Neutral	At a training institute	Never involved	Never attended	Never involved	Never involved.	Never	There were no zoonotic diseases outbreaks.	Yes	Yes	Yes	Don't know	Don't know	Yes	No	Yes	No	No	Yes	Strongly agree	Strongly agree
800	51	Female	Paraveterinarian	MOAL	National	Thimphu	Bachelors degree	26	Above 21	Yes	Yes	Yes	No	Yes	Yes	No	No	Strongly agree	Neutral	Neutral	Neutral	Neutral	Disagree	Neutral	Neutral	Agree	Agree	Agree	Agree	Never attended	More than once	Regional level	Never involved	Once	Never	Yes	Yes	Yes	Yes	Yes	No	Yes	No	Yes	No	Don't know	No	Strongly agree	Strongly agree
801	30	Female	Paraveterinarian	MOAL	Gewog	Mongar	Diploma	7	6 to 10	Yes	Yes	Yes	Don't know	Yes	Yes	Don't know	Don't know	Strongly agree	Agree	Agree	Disagree	Agree	Neutral	Agree	Neutral	Agree	Agree	Neutral	Neutral	At a training institute	Never involved	Never attended	Never involved	More than once	Rarely	Yes	No	Yes	Yes	Yes	Don't know	Yes	Yes	Yes	Don't know	No	Yes	Agree	Strongly agree
802	33	Female	BFDA	MOAL	Gewog	Pemagatshel	Diploma	11	11 to 15	Yes	Yes	Yes	No	Don't know	Yes	No	No	Strongly agree	Agree	Neutral	Neutral	Agree	Neutral	Disagree	Agree	Agree	Neutral	Neutral	Neutral	Never attended	Never involved	Never attended	Never involved	Never involved.	Never	There were no zoonotic diseases outbreaks.	Yes	Yes	No	No	No	Yes	No	Yes	No	No	Yes	Strongly agree	Strongly agree
803	29	Male	Veterinarian	MOAL	Dzongkhag	Tsirang	Bachelors degree	1	1 to 5	Yes	Yes	Yes	Yes	Yes	Yes	Don't know	Yes	Strongly agree	Agree	Strongly agree	Disagree	Agree	Neutral	Agree	Agree	Strongly agree	Strongly agree	Agree	Strongly agree	Never attended	Never involved	Never attended	Never involved	Never involved.	Never	Yes	No	Yes	Yes	Yes	No	Yes	Yes	Yes	Yes	No	No	Strongly agree	Strongly agree
804	31	Male	Veterinarian	MOAL	Dzongkhag	Trongsa	Bachelors degree	4	1 to 5	Yes	Yes	Yes	No	Don't know	Don't know	Don't know	Don't know	Strongly disagree	Disagree	Strongly disagree	Strongly disagree	Neutral	Strongly disagree	Strongly agree	Disagree	Agree	Neutral	Neutral	Neutral	Never attended	Never involved	Never attended	Never involved	Never involved.	Never	There were no zoonotic diseases outbreaks.	No	Yes	Don't know	Don't know	Don't know	Don't know	Don't know	Don't know	Don't know	Don't know	Don't know	Agree	Agree
805	53	Female	University	University	National	Thimphu	Masters degree or above	29	Above 21	Yes	Yes	Yes	No	Yes	Yes	Don't know	No	Strongly agree	Strongly agree	Strongly agree	Agree	Strongly agree	Strongly disagree	Strongly agree	Strongly disagree	Strongly agree	Strongly agree	Disagree	Agree	Never attended	More than once	National level	More than once	Once	Sometimes	No	Yes	Yes	Yes	Yes	No	Yes	No	No	No	No	Yes	Strongly agree	Strongly agree
806	27	Male	Paraveterinarian	MOAL	Gewog	Chhukha	Diploma	5	1 to 5	Yes	Yes	Yes	No	Yes	Yes	Don't know	No	Strongly agree	Agree	Agree	Strongly disagree	Strongly agree	Agree	Agree	Neutral	Agree	Agree	Neutral	Agree	In service	More than once	District level	Once	More than once	Sometimes	Yes	Yes	Yes	No	Yes	Don't know	Yes	No	Yes	No	No	Yes	Agree	Strongly agree
807	36	Male	Paraveterinarian	MOAL	Gewog	Trongsa	Diploma	10	6 to 10	Yes	Yes	Yes	No	Yes	Yes	No	No	Strongly agree	Strongly agree	Strongly agree	Disagree	Disagree	Neutral	Disagree	Neutral	Strongly agree	Agree	Agree	Agree	Never attended	Once	District level	Once	Once	Rarely	Yes	Yes	Yes	Yes	Yes	No	No	No	Yes	No	No	No	Agree	Agree
808	48	Male	Administrator	MOAL	Dzongkhag	Punakha	Diploma	25	Above 21	Yes	Yes	Yes	No	Don't know	Yes	Don't know	Don't know	Agree	Neutral	Neutral	Neutral	Neutral	Neutral	Neutral	Neutral	Agree	Agree	Neutral	Agree	Never attended	Once	Regional level	Never involved	Never involved.	Never	No	Yes	Yes	Yes	Yes	Don't know	Don't know	Don't know	Yes	Yes	No	Yes	Agree	Agree
809	33	Male	Veterinarian	MOAL	National	Thimphu	Bachelors degree	9	6 to 10	Yes	Yes	No	No	Yes	Yes	No	No	Strongly agree	Agree	Neutral	Disagree	Agree	Agree	Neutral	Strongly disagree	Disagree	Strongly agree	Neutral	Strongly agree	In service	More than once	National level	Never involved	More than once	Sometimes	Yes	Yes	Yes	Yes	Yes	No	Yes	No	Yes	No	No	Yes	Strongly agree	Strongly agree
810	44	Male	Paraveterinarian	MOAL	Gewog	Punakha	Diploma	20	16 to 20	Yes	Yes	Yes	No	Yes	Yes	Yes	Yes	Strongly agree	Agree	Agree	Disagree	Neutral	Agree	Agree	Neutral	Neutral	Agree	Neutral	Neutral	Never attended	Once	Never attended	Never involved	Once	Rarely	Yes	Yes	Yes	Yes	Don't know	No	Yes	No	Yes	No	No	No	Agree	Strongly agree
811	31	Male	Paraveterinarian	MOAL	Regional	Chhukha	Diploma	10	6 to 10	Yes	Yes	Yes	Yes	Yes	Yes	No	No	Strongly agree	Strongly agree	Agree	Disagree	Disagree	Agree	Neutral	Disagree	Agree	Strongly agree	Agree	Neutral	Never attended	Once	Never attended	Never involved	More than once	Never	No	No	Yes	No	No	Yes	Yes	No	Yes	No	No	Yes	Agree	Strongly agree
812	27	Male	Paraveterinarian	MOAL	Gewog	Paro	Bachelors degree	<1	Below 1	Yes	Yes	Yes	No	Yes	Yes	Don't know	Don't know	Strongly agree	Strongly agree	Disagree	Neutral	Agree	Neutral	Agree	Neutral	Strongly agree	Strongly agree	Neutral	Neutral	At school	More than once	District level	Once	More than once	Rarely	Yes	Yes	Yes	Yes	Yes	No	Yes	Yes	Yes	Yes	No	Yes	Agree	Strongly agree
813	44	Male	Administrator	MOAL	Dzongkhag	Trongsa	Bachelors degree	8	6 to 10	Yes	Yes	Don't know	No	Don't know	Yes	Don't know	No	Agree	Agree	Neutral	Disagree	Agree	Agree	Neutral	Disagree	Agree	Strongly agree	Neutral	Agree	Never attended	More than once	Never attended	Never involved	Once	Rarely	Yes	Yes	Yes	Yes	Don't know	No	Yes	Don't know	Yes	Don't know	No	Yes	Agree	Strongly agree
814	50	Male	Paraveterinarian	MOAL	Gewog	Paro	Bachelors degree	5	1 to 5	Yes	Yes	Yes	No	Yes	Yes	Don't know	Don't know	Agree	Agree	Neutral	Disagree	Strongly agree	Agree	Agree	Disagree	Agree	Agree	Agree	Agree	Never attended	Never involved	Never attended	Once	Once	Never	No	Yes	Yes	Don't know	No	Yes	Yes	Don't know	Yes	Don't know	No	No	Agree	Agree
815	34	Male	Paraveterinarian	MOAL	Gewog	Trashigang	Diploma	13	11 to 15	Yes	Yes	Yes	No	Yes	Yes	No	No	Strongly agree	Strongly agree	Agree	Disagree	Agree	Neutral	Disagree	Disagree	Agree	Strongly agree	Disagree	Neutral	Never attended	Never involved	Never attended	Never involved	Never involved.	Never	No	Yes	Yes	Yes	Yes	No	Yes	Yes	Yes	Yes	No	No	Strongly agree	Strongly agree
816	32	Male	Paraveterinarian	MOAL	Dzongkhag	Dagana	Diploma	9	6 to 10	Yes	Yes	Yes	No	No	Yes	Yes	Yes	Strongly agree	Strongly agree	Agree	Strongly disagree	Disagree	Disagree	Neutral	Neutral	Strongly agree	Strongly agree	Disagree	Strongly agree	Never attended	More than once	District level	Never involved	Never involved.	Never	Yes	Yes	Yes	Yes	Yes	No	Yes	Don't know	Yes	No	No	Yes	Strongly agree	Strongly agree
817	25	Female	Paraveterinarian	MOAL	Gewog	Punakha	Bachelors degree	<1	Below 1	Yes	Yes	Yes	Yes	Yes	Yes	No	No	Strongly agree	Agree	Agree	Agree	Agree	Agree	Agree	Agree	Strongly agree	Agree	Agree	Agree	Never attended	Never involved	Never attended	Never involved	Once	Never	No	Yes	Yes	Yes	Yes	No	Yes	Yes	Yes	Yes	No	Yes	Strongly agree	Strongly agree
818	54	Male	BFDA	MOAL	Dzongkhag	Chhukha	Diploma	31	Above 21	Yes	Yes	Yes	Yes	Yes	Yes	Yes	Don't know	Agree	Agree	Neutral	Neutral	Agree	Agree	Strongly agree	Neutral	Agree	Agree	Neutral	Neutral	Never attended	More than once	Never attended	Never involved	Never involved.	Never	There were no zoonotic diseases outbreaks.	No	Yes	Yes	Don't know	Don't know	Don't know	Don't know	Yes	Don't know	No	No	Agree	Agree
819	30	Male	Paraveterinarian	MOAL	Gewog	Pemagatshel	Diploma	5	1 to 5	Yes	Yes	Yes	Yes	Yes	Yes	Yes	No	Strongly agree	Agree	Agree	Neutral	Agree	Disagree	Disagree	Disagree	Strongly agree	Strongly agree	Agree	Neutral	At a training institute	Never involved	District level	Never involved	More than once	Always	Yes	Yes	No	Yes	Yes	No	Yes	No	Yes	Yes	No	Yes	Strongly agree	Strongly agree
820	59	Male	Paraveterinarian	MOAL	Dzongkhag	Punakha	Certificate	39	Above 21	Yes	Yes	No	Yes	Yes	Yes	Yes	Yes	Strongly agree	Strongly agree	Neutral	Disagree	Strongly agree	Disagree	Agree	Disagree	Strongly agree	Strongly agree	Disagree	Neutral	Never attended	Never involved	Never attended	Never involved	Never involved.	Never	Yes	No	No	Yes	Yes	No	Yes	Yes	Yes	Don't know	No	Don't know	Strongly agree	Strongly agree
821	31	Male	Paraveterinarian	MOAL	Gewog	Dagana	Diploma	6	6 to 10	Yes	Yes	Don't know	Yes	Don't know	Yes	Yes	Yes	Strongly agree	Strongly agree	Agree	Disagree	Agree	Strongly agree	Strongly agree	Strongly disagree	Strongly agree	Strongly agree	Neutral	Neutral	Never attended	More than once	District level	More than once	More than once	Never	Yes	Yes	Yes	Yes	Yes	Don't know	Yes	Don't know	Yes	Don't know	No	No	Strongly agree	Strongly agree
822	30	Male	Paraveterinarian	MOAL	Gewog	Dagana	Bachelors degree	2	1 to 5	Yes	Yes	Yes	No	Yes	Yes	Don't know	Don't know	Strongly agree	Agree	Neutral	Neutral	Neutral	Agree	Disagree	Neutral	Agree	Agree	Neutral	Agree	At school	Once	Gewog level	Once	Once	Sometimes	Yes	Yes	Yes	Yes	Yes	No	Yes	No	Yes	Don't know	No	Yes	Strongly agree	Strongly agree
823	40	Male	Paraveterinarian	MOAL	Gewog	Wangdue Phodrang	Diploma	1	1 to 5	Yes	Yes	Don't know	No	Yes	Yes	Yes	Yes	Strongly agree	Strongly agree	Strongly agree	Strongly disagree	Neutral	Strongly disagree	Disagree	Agree	Neutral	Strongly agree	Neutral	Neutral	Never attended	Never involved	Never attended	Never involved	Never involved.	Never	Yes	Yes	Yes	Yes	Don't know	Don't know	Yes	Yes	No	No	No	Don't know	Agree	Agree
824	53	Male	Paraveterinarian	MOAL	Dzongkhag	Sarpang	Diploma	26	Above 21	Yes	Yes	Yes	Don't know	Don't know	Yes	Don't know	Don't know	Agree	Neutral	Agree	Neutral	Neutral	Agree	Agree	Neutral	Agree	Agree	Neutral	Strongly agree	Never attended	More than once	District level	More than once	Once	Never	Yes	Yes	Yes	Yes	No	No	Don't know	Yes	Yes	No	No	No	Agree	Strongly agree
825	41	Male	Paraveterinarian	MOAL	Gewog	Wangdue Phodrang	Diploma	18	16 to 20	Yes	Yes	Yes	No	Don't know	Yes	Don't know	Don't know	Agree	Agree	Agree	Disagree	Agree	Disagree	Neutral	Disagree	Agree	Agree	Disagree	Agree	Never attended	Never involved	Never attended	Never involved	Never involved.	Never	There were no zoonotic diseases outbreaks.	Yes	Yes	Yes	No	Don't know	Yes	No	Yes	Yes	No	No	Strongly agree	Strongly agree
826	35	Male	Paraveterinarian	MOAL	Gewog	Wangdue Phodrang	Diploma	10	6 to 10	Yes	Yes	Yes	Don't know	Don't know	Yes	Don't know	Don't know	Strongly agree	Strongly agree	Agree	Strongly disagree	Agree	Agree	Agree	Strongly disagree	Strongly agree	Strongly agree	Agree	Agree	Never attended	Never involved	Never attended	Once	Never involved.	Sometimes	Yes	Yes	No	Don't know	Don't know	No	Yes	Yes	Yes	Don't know	No	No	Agree	Strongly agree
827	25	Male	Paraveterinarian	MOAL	Gewog	Sarpang	Diploma	2	1 to 5	Yes	Yes	Yes	No	Yes	Yes	Don't know	No	Strongly agree	Agree	Neutral	Agree	Strongly agree	Neutral	Disagree	Neutral	Agree	Agree	Agree	Agree	Never attended	Never involved	Gewog level	Once	Never involved.	Rarely	Yes	No	Yes	Yes	Don't know	No	Yes	Yes	Yes	No	No	Yes	Agree	Agree
828	25	Female	Paraveterinarian	MOAL	Dzongkhag	Pemagatshel	Diploma	<1	Below 1	Yes	Yes	Yes	Yes	Yes	Yes	Yes	Yes	Strongly agree	Strongly agree	Strongly disagree	Neutral	Agree	Neutral	Neutral	Agree	Agree	Strongly agree	Strongly agree	Agree	In service	Once	District level	Never involved	Once	Sometimes	There were no zoonotic diseases outbreaks.	No	Yes	Yes	Yes	Yes	Yes	Don't know	Yes	No	Yes	Yes	Neutral	Agree
829	30	Female	Paraveterinarian	MOAL	Gewog	Dagana	Diploma	7	6 to 10	Yes	Yes	Yes	No	Yes	Yes	No	No	Strongly agree	Agree	Strongly agree	Disagree	Neutral	Agree	Disagree	Disagree	Strongly agree	Strongly agree	Neutral	Agree	In service	Once	Regional level	Once	Once	Rarely	There were no zoonotic diseases outbreaks.	Yes	Yes	Yes	Yes	No	Yes	No	Yes	No	No	No	Strongly agree	Strongly agree
830	36	Female	Veterinarian	MOAL	National	Thimphu	Bachelors degree	11	11 to 15	Yes	Yes	No	No	Yes	Yes	Yes	Yes	Strongly agree	Agree	Disagree	Disagree	Neutral	Agree	Disagree	Agree	Strongly agree	Strongly agree	Neutral	Strongly agree	In service	More than once	District level	Once	Never involved.	Rarely	No	No	Yes	Yes	Yes	No	Yes	No	Yes	No	No	No	Strongly agree	Strongly agree
831	57	Male	Paraveterinarian	MOAL	Gewog	Pemagatshel	Diploma	34	Above 21	Yes	Yes	Don't know	Don't know	Yes	Yes	Yes	Don't know	Agree	Strongly agree	Neutral	Disagree	Agree	Disagree	Agree	Disagree	Strongly agree	Agree	Neutral	Agree	Never attended	Never involved	Never attended	Never involved	Never involved.	Never	No	No	Yes	Yes	Don't know	Yes	No	Yes	Yes	Don't know	No	Yes	Agree	Strongly agree
832	47	Female	Veterinary laboratory	MOAL	Dzongkhag	Trashigang	Diploma	24	Above 21	Yes	Yes	Yes	Yes	Yes	Yes	No	No	Strongly agree	Strongly agree	Strongly agree	Strongly disagree	Strongly agree	Neutral	Strongly disagree	Strongly agree	Strongly agree	Strongly agree	Disagree	Strongly agree	Never attended	Never involved	Never attended	Once	More than once	Always	Yes	Yes	Yes	Yes	No	Yes	Yes	Yes	Yes	Yes	No	No	Strongly agree	Strongly agree
833	40	Female	Paraveterinarian	MOAL	Regional	Chhukha	Diploma	17	16 to 20	Yes	Don't know	Yes	No	Yes	Yes	No	No	Strongly agree	Strongly agree	Neutral	Disagree	Agree	Disagree	Agree	Neutral	Strongly agree	Strongly agree	Neutral	Neutral	In service	More than once	District level	More than once	More than once	Rarely	No	Yes	Yes	Yes	Don't know	Don't know	Yes	Don't know	Yes	Don't know	No	No	Strongly agree	Strongly agree
834	44	Male	Paraveterinarian	MOAL	Gewog	Wangdue Phodrang	Bachelors degree	21	Above 21	Don't know	Yes	No	Yes	No	No	Don't know	Don't know	Strongly agree	Strongly agree	Strongly agree	Strongly disagree	Strongly agree	Neutral	Neutral	Neutral	Neutral	Agree	Neutral	Strongly agree	Never attended	More than once	District level	Once	More than once	Sometimes	There were no zoonotic diseases outbreaks.	No	Yes	Don't know	No	Yes	Yes	Don't know	Yes	No	No	Yes	Strongly agree	Strongly agree
835	43	Female	Veterinary laboratory	MOAL	National	Thimphu	Diploma	20	16 to 20	Yes	Yes	Don't know	Don't know	Don't know	Yes	Don't know	Don't know	Agree	Agree	Neutral	Disagree	Neutral	Neutral	Agree	Neutral	Agree	Agree	Neutral	Neutral	Never attended	Once	Never attended	Once	Once	Never	No	No	Yes	Don't know	Don't know	Don't know	Yes	Yes	Yes	Don't know	Don't know	Don't know	Agree	Agree
836	49	Male	Paraveterinarian	MOAL	Gewog	Pemagatshel	Bachelors degree	25	Above 21	Yes	Yes	Don't know	Don't know	Yes	Yes	Don't know	Yes	Agree	Strongly agree	Agree	Disagree	Agree	Disagree	Agree	Disagree	Strongly agree	Agree	Agree	Neutral	Never attended	Never involved	Gewog level	Never involved	Once	Never	No	No	Yes	Don't know	Don't know	Don't know	Don't know	Don't know	Yes	Don't know	No	Don't know	Agree	Agree
837	40	Male	Paraveterinarian	MOAL	Gewog	Chhukha	Bachelors degree	15	11 to 15	Yes	Yes	Yes	No	Yes	Yes	Don't know	No	Strongly agree	Agree	Strongly agree	Disagree	Agree	Disagree	Neutral	Disagree	Agree	Agree	Neutral	Neutral	Never attended	Never involved	Never attended	Never involved	Never involved.	Sometimes	Yes	Yes	Yes	Yes	No	No	Yes	Yes	Yes	No	No	No	Strongly agree	Strongly agree
838	32	Female	Paraveterinarian	MOAL	National	Thimphu	Diploma	6	6 to 10	Yes	Yes	Yes	No	Yes	Yes	Don't know	No	Strongly agree	Agree	Neutral	Disagree	Agree	Agree	Neutral	Agree	Strongly agree	Strongly agree	Agree	Neutral	Never attended	Once	Gewog level	Once	Once	Rarely	No	Yes	Yes	Yes	Don't know	Don't know	Yes	Yes	Yes	Yes	No	Don't know	Agree	Strongly agree
839	43	Male	Paraveterinarian	MOAL	Gewog	Paro	Diploma	18	16 to 20	Yes	Yes	Yes	No	Don't know	Don't know	Yes	No	Agree	Agree	Agree	Disagree	Agree	Neutral	Neutral	Neutral	Agree	Neutral	Neutral	Neutral	At a training institute	Once	District level	Once	Once	Rarely	No	Yes	Yes	Yes	Yes	No	Yes	Yes	Yes	Yes	No	Yes	Agree	Strongly agree
840	37	Male	Paraveterinarian	MOAL	Gewog	Pemagatshel	Diploma	10	6 to 10	Yes	Yes	Yes	No	No	Yes	No	No	Agree	Strongly agree	Agree	Disagree	Neutral	Disagree	Neutral	Neutral	Agree	Agree	Neutral	Neutral	Never attended	Never involved	Gewog level	Never involved	Never involved.	Rarely	Yes	Yes	No	Yes	Don't know	No	Yes	No	Yes	No	No	No	Agree	Agree
841	36	Male	Veterinarian	MOAL	Dzongkhag	Trashigang	Masters degree or above	10	6 to 10	Yes	Yes	Yes	No	Yes	Yes	No	No	Strongly agree	Disagree	Strongly disagree	Strongly disagree	Strongly agree	Strongly agree	Disagree	Strongly disagree	Strongly agree	Strongly agree	Agree	Strongly disagree	In service	Never involved	National level	Never involved	Never involved.	Never	Yes	No	Yes	Yes	Yes	No	Yes	No	Yes	Don't know	No	No	Strongly agree	Strongly agree
842	52	Female	Paraveterinarian	MOAL	Gewog	Trashigang	Bachelors degree	26	Above 21	Yes	Yes	Yes	Don't know	Don't know	Yes	Don't know	No	Strongly agree	Strongly agree	Agree	Neutral	Neutral	Neutral	Neutral	Strongly agree	Agree	Agree	Strongly disagree	Neutral	Never attended	Once	Never attended	Never involved	Once	Never	Yes	No	Yes	No	Don't know	Don't know	Don't know	No	Don't know	No	No	No	Agree	Strongly agree
843	31	Male	Paraveterinarian	MOAL	Dzongkhag	Gasa	Bachelors degree	8	6 to 10	Yes	Yes	No	Don't know	Yes	Yes	Don't know	Don't know	Agree	Strongly agree	Agree	Disagree	Neutral	Disagree	Agree	Disagree	Agree	Strongly agree	Disagree	Neutral	In service	Never involved	Never attended	Never involved	Once	Sometimes	Yes	Yes	Yes	Yes	Yes	No	Yes	Don't know	Yes	Don't know	No	Yes	Strongly agree	Strongly agree
844	42	Male	Paraveterinarian	MOAL	Gewog	Trashigang	Bachelors degree	19	16 to 20	Yes	Yes	Yes	Yes	Yes	Yes	Yes	Yes	Strongly agree	Strongly agree	Strongly agree	Strongly agree	Strongly agree	Strongly agree	Strongly agree	Strongly agree	Strongly agree	Strongly agree	Strongly agree	Strongly agree	Never attended	Never involved	Never attended	Never involved	Never involved.	Never	No	No	Yes	Yes	Yes	Don't know	Don't know	Don't know	Don't know	Don't know	Don't know	Don't know	Strongly agree	Strongly agree
845	28	Male	Paraveterinarian	MOAL	Gewog	Trashigang	Diploma	6	6 to 10	Yes	Yes	Yes	No	Yes	Yes	No	No	Strongly agree	Strongly agree	Agree	Neutral	Strongly agree	Agree	Agree	Agree	Strongly agree	Strongly agree	Strongly agree	Strongly agree	Never attended	Never involved	Never attended	More than once	More than once	Sometimes	Yes	Yes	Yes	Yes	Yes	No	Yes	Don't know	Yes	No	No	No	Strongly agree	Strongly agree
846	27	Female	Veterinarian	MOAL	Dzongkhag	Chhukha	Bachelors degree	<1	Below 1	Yes	Yes	Yes	No	Don't know	Yes	Don't know	No	Strongly agree	Agree	Neutral	Neutral	Neutral	Neutral	Neutral	Neutral	Agree	Strongly agree	Neutral	Neutral	Never attended	Never involved	Never attended	Never involved	Never involved.	Never	No	Yes	Yes	No	No	Don't know	Yes	Don't know	Yes	No	No	Yes	Strongly agree	Strongly agree
847	38	Male	Paraveterinarian	MOAL	Gewog	Trashigang	Diploma	13	11 to 15	Yes	Yes	Yes	No	Yes	Yes	Don't know	Don't know	Agree	Strongly agree	Strongly agree	Strongly disagree	Neutral	Neutral	Agree	Strongly disagree	Strongly agree	Agree	Strongly disagree	Disagree	Never attended	Never involved	Never attended	Never involved	Never involved.	Never	No	No	Yes	Yes	Don't know	Don't know	Yes	Don't know	Don't know	Don't know	Yes	No	Neutral	Neutral
848	27	Male	Paraveterinarian	MOAL	Gewog	Trashigang	Diploma	4	1 to 5	Yes	Yes	Yes	No	Yes	Yes	Yes	Yes	Strongly agree	Strongly agree	Strongly agree	Strongly disagree	Agree	Strongly disagree	Agree	Strongly disagree	Strongly agree	Agree	Strongly disagree	Neutral	Never attended	Never involved	Never attended	Never involved	Never involved.	Never	There were no zoonotic diseases outbreaks.	No	Yes	Yes	Yes	No	Yes	Yes	Yes	No	No	Yes	Strongly agree	Strongly agree
849	23	Male	Paraveterinarian	MOAL	Gewog	Trashigang	Diploma	2	1 to 5	Yes	Yes	Yes	No	Yes	Yes	Don't know	Don't know	Strongly agree	Strongly agree	Agree	Agree	Agree	Disagree	Neutral	Disagree	Agree	Agree	Neutral	Neutral	Never attended	Never involved	Never attended	Never involved	Never involved.	Sometimes	No	Yes	Yes	Yes	Yes	Yes	Yes	No	Yes	No	No	No	Agree	Strongly agree
850	26	Male	Paraveterinarian	MOAL	Gewog	Trashigang	Diploma	<1	Below 1	Yes	Yes	Yes	No	Yes	Yes	Don't know	Don't know	Strongly agree	Agree	Neutral	Disagree	Neutral	Disagree	Agree	Disagree	Strongly agree	Strongly agree	Agree	Agree	Never attended	Once	Gewog level	Never involved	Once	Sometimes	There were no zoonotic diseases outbreaks.	Yes	Yes	Yes	Yes	No	Yes	No	Yes	Yes	No	No	Strongly agree	Strongly agree
851	30	Male	Paraveterinarian	MOAL	Gewog	Trashigang	Diploma	6	6 to 10	Yes	Yes	Yes	Don't know	Yes	Yes	Yes	No	Agree	Agree	Neutral	Agree	Agree	Strongly agree	Strongly agree	Strongly agree	Agree	Neutral	Neutral	Agree	At a training institute	Once	Regional level	Once	Once	Sometimes	No	No	Yes	Yes	Yes	No	Yes	Yes	Yes	Yes	No	Yes	Agree	Agree
852	31	Male	Veterinarian	MOAL	Dzongkhag	Wangdue Phodrang	Bachelors degree	2	1 to 5	Yes	Yes	Yes	No	Yes	Yes	Don't know	No	Strongly agree	Agree	Neutral	Disagree	Strongly disagree	Agree	Strongly disagree	Neutral	Strongly agree	Strongly agree	Agree	Strongly agree	Never attended	Never involved	Never attended	More than once	Once	Sometimes	Yes	No	Yes	Yes	Yes	No	Yes	Don't know	Yes	Yes	No	Don't know	Strongly agree	Strongly agree
853	46	Male	Paraveterinarian	MOAL	Gewog	Dagana	Diploma	22	Above 21	Yes	Yes	Yes	No	Yes	Yes	No	Yes	Strongly agree	Strongly agree	Strongly agree	Disagree	Agree	Neutral	Agree	Disagree	Strongly agree	Strongly agree	Disagree	Agree	Never attended	Never involved	Never attended	Never involved	Never involved.	Sometimes	Yes	Yes	Yes	Yes	Yes	No	Yes	No	Yes	No	No	No	Strongly agree	Agree
854	36	Male	Paraveterinarian	MOAL	Gewog	Pemagatshel	Diploma	11	11 to 15	Yes	Yes	No	No	Yes	Yes	Don't know	Yes	Strongly agree	Strongly agree	Strongly agree	Strongly disagree	Strongly agree	Strongly disagree	Strongly disagree	Strongly disagree	Strongly agree	Strongly agree	Strongly disagree	Neutral	Never attended	Never involved	Never attended	Never involved	Never involved.	Rarely	There were no zoonotic diseases outbreaks.	No	Yes	Yes	Yes	Don't know	Yes	Yes	Yes	Yes	No	Yes	Strongly agree	Strongly agree
855	26	Male	Veterinarian	MOAL	Dzongkhag	Punakha	Bachelors degree	<1	Below 1	Yes	Yes	Yes	No	Yes	Yes	No	No	Strongly agree	Strongly agree	Disagree	Disagree	Neutral	Disagree	Disagree	Disagree	Strongly agree	Strongly agree	Neutral	Agree	At a training institute	Never involved	Never attended	Never involved	Never involved.	Rarely	Yes	Yes	Yes	Yes	Yes	No	Yes	No	Yes	No	No	Yes	Strongly agree	Strongly agree
856	35	Female	Paraveterinarian	MOAL	Gewog	Punakha	Bachelors degree	9	6 to 10	Yes	Yes	Yes	No	Yes	Yes	No	No	Strongly agree	Strongly agree	Agree	Neutral	Disagree	Neutral	Disagree	Neutral	Neutral	Agree	Neutral	Agree	At a training institute	Once	District level	More than once	More than once	Rarely	No	Yes	Yes	Yes	Yes	Don't know	Don't know	Don't know	Yes	No	No	No	Strongly agree	Strongly agree
857	44	Male	Paraveterinarian	MOAL	Gewog	Punakha	Bachelors degree	18	16 to 20	Yes	Yes	Yes	No	Yes	Yes	Yes	Yes	Strongly agree	Agree	Strongly agree	Strongly disagree	Neutral	Neutral	Neutral	Strongly disagree	Neutral	Agree	Neutral	Neutral	Never attended	Never involved	Never attended	Never involved	Never involved.	Rarely	There were no zoonotic diseases outbreaks.	Yes	Yes	Yes	Yes	Don't know	Yes	No	Yes	Yes	No	Yes	Agree	Strongly agree
858	57	Male	Paraveterinarian	MOAL	Regional	Chhukha	Certificate	36	Above 21	Yes	Yes	Yes	No	Yes	Yes	No	No	Strongly agree	Agree	Agree	Disagree	Agree	Disagree	Agree	Agree	Strongly agree	Strongly agree	Disagree	Agree	Never attended	More than once	Regional level	More than once	More than once	Never	No	Yes	Yes	Yes	Yes	No	No	No	Yes	No	No	No	Agree	Strongly agree
859	48	Female	University	University	National	Thimphu	Masters degree or above	23	Above 21	Yes	Don't know	Don't know	No	Yes	Don't know	Don't know	Don't know	Strongly agree	Neutral	Disagree	Neutral	Neutral	Neutral	Neutral	Neutral	Neutral	Neutral	Neutral	Neutral	Never attended	Once	National level	Never involved	Never involved.	Never	There were no zoonotic diseases outbreaks.	No	Yes	Don't know	Don't know	Yes	Don't know	Don't know	Don't know	Yes	Don't know	No	Strongly agree	Strongly agree
860	45	Male	Paraveterinarian	MOAL	Gewog	Mongar	Bachelors degree	23	Above 21	Yes	Yes	Yes	Yes	Yes	Yes	Yes	Yes	Agree	Agree	Agree	Neutral	Agree	Agree	Agree	Neutral	Agree	Agree	Agree	Agree	In service	More than once	Never attended	Once	Once	Sometimes	Yes	Yes	Yes	Yes	Yes	Yes	Yes	Yes	Yes	Yes	No	Yes	Agree	Agree
861	39	Male	Veterinarian	MOAL	Regional	Chhukha	Masters degree or above	12	11 to 15	Yes	Yes	Yes	No	Yes	Yes	No	No	Strongly agree	Strongly agree	Strongly agree	Disagree	Strongly agree	Agree	Agree	Agree	Strongly agree	Strongly agree	Neutral	Neutral	At a training institute	More than once	International level	Once	More than once	Sometimes	Yes	Yes	Yes	Yes	Yes	No	Yes	No	Yes	Yes	No	Yes	Strongly agree	Strongly agree
862	55	Male	BFDA	MOAL	National	Thimphu	Diploma	35	Above 21	Yes	Yes	Yes	No	Yes	Yes	No	No	Strongly agree	Strongly agree	Agree	Strongly disagree	Strongly agree	Agree	Strongly agree	Strongly agree	Strongly agree	Strongly agree	Agree	Agree	In service	More than once	National level	Once	More than once	Sometimes	Yes	Yes	Yes	Yes	Yes	Yes	Yes	Yes	Yes	Yes	No	No	Strongly agree	Strongly agree
863	43	Female	Veterinary laboratory	MOAL	National	Thimphu	Diploma	<1	Below 1	Yes	Yes	Yes	Yes	No	Yes	No	No	Strongly agree	Agree	Agree	Disagree	Agree	Neutral	Agree	Neutral	Strongly agree	Strongly agree	Agree	Agree	In service	Never involved	Regional level	More than once	More than once	Never	Yes	Yes	Yes	Yes	Yes	No	Yes	Yes	Yes	Yes	No	No	Strongly agree	Strongly agree
864	50	Male	BFDA	MOAL	Dzongkhag	Punakha	Bachelors degree	<1	Below 1	Yes	Yes	Yes	No	Yes	Yes	No	No	Strongly agree	Strongly agree	Strongly agree	Neutral	Strongly agree	Strongly agree	Strongly agree	Strongly agree	Strongly agree	Strongly agree	Strongly agree	Strongly agree	At school	More than once	International level	More than once	More than once	Always	Yes	Yes	Yes	Yes	Yes	Yes	Yes	Yes	Yes	Yes	Yes	Yes	Strongly agree	Strongly agree
865	30	Female	Paraveterinarian	MOAL	Dzongkhag	Sarpang	Diploma	8	6 to 10	Yes	Yes	No	No	Yes	Yes	No	Yes	Strongly agree	Strongly agree	Strongly agree	Disagree	Disagree	Disagree	Agree	Disagree	Agree	Strongly agree	Disagree	Disagree	Never attended	Never involved	Never attended	Never involved	Never involved.	Never	No	No	Yes	Yes	Don't know	No	Yes	No	Yes	No	No	No	Strongly agree	Strongly agree
866	39	Female	Veterinary laboratory	MOAL	National	Thimphu	Diploma	17	16 to 20	Yes	Yes	Yes	Yes	Yes	Yes	No	No	Agree	Neutral	Neutral	Strongly disagree	Neutral	Agree	Neutral	Agree	Strongly agree	Agree	Agree	Strongly agree	Never attended	More than once	Regional level	More than once	More than once	Never	No	No	Yes	Yes	Yes	No	Yes	Yes	Yes	Yes	No	No	Agree	Agree
867	39	Female	Veterinary laboratory	MOAL	National	Thimphu	Certificate	18	16 to 20	Yes	Yes	Yes	Yes	Yes	Yes	No	No	Strongly agree	Agree	Neutral	Disagree	Agree	Agree	Neutral	Agree	Strongly agree	Agree	Neutral	Neutral	Never attended	Never involved	Never attended	Never involved	Never involved.	Never	No	Yes	Yes	Don't know	Don't know	Don't know	Yes	No	Yes	Don't know	No	No	Strongly agree	Strongly agree
868	48	Male	Veterinary laboratory	MOAL	National	Thimphu	Diploma	23	Above 21	Yes	Yes	Yes	Don't know	Don't know	Yes	Don't know	Don't know	Agree	Agree	Agree	Neutral	Neutral	Agree	Disagree	Neutral	Agree	Agree	Agree	Agree	Never attended	Never involved	Never attended	Never involved	Never involved.	Rarely	No	No	Yes	Yes	Don't know	Don't know	Yes	Yes	Yes	No	No	No	Agree	Agree
869	34	Female	Veterinary laboratory	MOAL	Regional	Chhukha	Diploma	11	11 to 15	Yes	Yes	Yes	No	Yes	Yes	No	No	Strongly agree	Agree	Agree	Strongly agree	Strongly disagree	Strongly agree	Strongly disagree	Agree	Strongly agree	Strongly agree	Strongly agree	Strongly agree	In service	More than once	Regional level	More than once	More than once	Sometimes	No	No	Yes	Yes	Yes	Yes	Yes	Don't know	Yes	Yes	No	Yes	Strongly agree	Strongly agree
870	34	Male	Paraveterinarian	MOAL	Dzongkhag	Gasa	Diploma	10	6 to 10	Yes	Yes	Yes	No	Yes	Yes	No	No	Strongly agree	Agree	Agree	Disagree	Neutral	Agree	Neutral	Neutral	Strongly agree	Strongly agree	Neutral	Agree	In service	More than once	Gewog level	More than once	More than once	Sometimes	Yes	Yes	Yes	Yes	Yes	No	Yes	Yes	Yes	Yes	Yes	Yes	Strongly agree	Strongly agree
871	40	Male	Paraveterinarian	MOAL	Gewog	Punakha	Bachelors degree	20	16 to 20	Yes	Yes	Yes	Yes	Yes	Yes	Don't know	Yes	Strongly agree	Strongly agree	Neutral	Disagree	Agree	Agree	Agree	Disagree	Strongly agree	Strongly agree	Agree	Neutral	Never attended	Once	District level	Once	Once	Rarely	Yes	Yes	No	Yes	Yes	No	Yes	No	Yes	No	No	No	Agree	Agree
872	53	Male	Veterinary laboratory	MOAL	Regional	Chhukha	Certificate	32	Above 21	Yes	Yes	Yes	Don't know	Yes	Yes	Don't know	No	Agree	Disagree	Disagree	Agree	Neutral	Strongly agree	Disagree	Agree	Neutral	Agree	Strongly agree	Agree	In service	More than once	Regional level	More than once	Never involved.	Rarely	No	Yes	Yes	Don't know	Don't know	Yes	Don't know	Don't know	Yes	Yes	No	No	Strongly agree	Strongly agree
873	35	Male	Veterinary laboratory	MOAL	National	Thimphu	Bachelors degree	11	11 to 15	Yes	Yes	Yes	No	Yes	Yes	Yes	Don't know	Agree	Strongly agree	Neutral	Neutral	Agree	Agree	Agree	Neutral	Agree	Agree	Agree	Agree	Never attended	Never involved	Never attended	Never involved	Never involved.	Never	No	No	Yes	Yes	No	No	Yes	Yes	Yes	Yes	Yes	No	Neutral	Agree
874	48	Male	Paraveterinarian	MOAL	Gewog	Tsirang	Diploma	23	Above 21	Yes	Yes	Yes	No	Yes	Yes	Yes	Yes	Strongly agree	Agree	Agree	Neutral	Agree	Neutral	Agree	Agree	Strongly agree	Strongly agree	Neutral	Agree	In service	More than once	Gewog level	More than once	More than once	Rarely	Yes	Yes	Yes	Yes	Yes	No	Yes	Yes	Yes	Yes	No	Yes	Strongly agree	Strongly agree
875	50	Male	Paraveterinarian	MOAL	Dzongkhag	Wangdue Phodrang	Diploma	28	Above 21	Yes	Yes	Yes	No	Yes	Yes	No	No	Strongly agree	Agree	Agree	Neutral	Agree	Neutral	Agree	Neutral	Strongly agree	Strongly agree	Agree	Disagree	In service	More than once	District level	More than once	More than once	Sometimes	Yes	Yes	Yes	Yes	Yes	No	Yes	No	Yes	No	No	No	Strongly agree	Strongly agree
876	54	Male	University	University	National	Thimphu	Masters degree or above	22	Above 21	Yes	Yes	Yes	No	Yes	Yes	No	No	Strongly agree	Agree	Strongly agree	Disagree	Neutral	Agree	Disagree	Disagree	Strongly agree	Strongly agree	Agree	Agree	Never attended	Never involved	Never attended	Once	Never involved.	Rarely	No	No	Yes	Yes	No	No	Yes	Don't know	Yes	No	No	No	Strongly agree	Strongly agree
877	25	Male	Veterinary laboratory	MOAL	National	Thimphu	Certificate	4	1 to 5	Yes	Yes	Yes	Don't know	Don't know	Yes	No	No	Strongly agree	Strongly agree	Agree	Strongly disagree	Agree	Neutral	Neutral	Agree	Strongly agree	Strongly agree	Neutral	Neutral	In service	Never involved	National level	More than once	Never involved.	Rarely	No	No	Yes	Don't know	Yes	No	Yes	No	No	No	No	Yes	Strongly agree	Strongly agree
878	35	Male	Paraveterinarian	MOAL	National	Thimphu	Bachelors degree	10	6 to 10	Don't know	Don't know	No	Don't know	Don't know	Don't know	Don't know	Yes	Disagree	Strongly agree	Strongly agree	Strongly disagree	Strongly disagree	Strongly disagree	Agree	Strongly disagree	Strongly agree	Strongly agree	Disagree	Agree	Never attended	More than once	Never attended	Once	More than once	Never	No	Yes	Yes	No	No	Don't know	No	No	Yes	Don't know	No	No	Agree	Disagree
879	43	Female	BFDA	MOAL	Gewog	Samtse	Diploma	17	16 to 20	Yes	Yes	Yes	No	Yes	Yes	No	No	Strongly agree	Strongly agree	Agree	Neutral	Agree	Neutral	Agree	Neutral	Strongly agree	Strongly agree	Agree	Agree	Never attended	Never involved	Never attended	More than once	More than once	Never	Yes	No	Yes	Yes	Yes	No	Yes	No	Yes	No	No	Yes	Strongly agree	Strongly agree
880	48	Male	Administrator	MOAL	Dzongkhag	Chhukha	Bachelors degree	22	Above 21	Yes	Yes	Yes	No	Yes	Yes	No	No	Agree	Agree	Neutral	Disagree	Neutral	Disagree	Agree	Disagree	Strongly agree	Agree	Agree	Agree	Never attended	Once	District level	More than once	More than once	Sometimes	Yes	Yes	Yes	Yes	No	Don't know	Yes	Don't know	Yes	No	No	No	Agree	Agree
881	34	Male	Paraveterinarian	MOAL	Gewog	Samtse	Diploma	12	11 to 15	Yes	Yes	No	No	Yes	Yes	Yes	Yes	Strongly agree	Strongly agree	Strongly agree	Strongly disagree	Strongly agree	Neutral	Strongly agree	Strongly agree	Strongly agree	Strongly agree	Agree	Strongly agree	Never attended	Never involved	Never attended	Once	Once	Rarely	Yes	Yes	Yes	Yes	Yes	No	No	Yes	Yes	Yes	No	No	Strongly agree	Strongly agree
882	37	Male	Veterinarian	MOAL	Regional	Sarpang	Masters degree or above	12	11 to 15	Yes	Yes	Yes	No	Yes	Yes	No	Yes	Strongly agree	Strongly agree	Strongly agree	Disagree	Agree	Disagree	Agree	Disagree	Strongly agree	Strongly agree	Disagree	Agree	Never attended	More than once	District level	More than once	More than once	Always	Yes	No	Yes	Yes	Yes	No	Yes	No	Yes	No	No	Yes	Strongly agree	Strongly agree
883	27	Male	Paraveterinarian	MOAL	Regional	Chhukha	Diploma	3	1 to 5	Yes	Yes	Yes	No	Yes	Yes	No	No	Strongly agree	Agree	Neutral	Agree	Agree	Agree	Disagree	Agree	Strongly agree	Strongly agree	Agree	Strongly agree	In service	More than once	Regional level	More than once	More than once	Always	Yes	Yes	Yes	Yes	Yes	No	Yes	Yes	Yes	Yes	No	Yes	Strongly agree	Strongly agree
884	33	Male	Paraveterinarian	MOAL	Gewog	Mongar	Diploma	10	6 to 10	Yes	Yes	No	No	Yes	Yes	Yes	Yes	Strongly agree	Strongly agree	Strongly agree	Strongly disagree	Neutral	Strongly disagree	Disagree	Strongly disagree	Strongly agree	Strongly agree	Strongly disagree	Neutral	Never attended	Never involved	Never attended	Never involved	Once	Never	No	No	Yes	Yes	Don't know	Don't know	Yes	Yes	Yes	Don't know	No	Yes	Strongly agree	Strongly agree
885	30	Male	Paraveterinarian	MOAL	Dzongkhag	Chhukha	Bachelors degree	10	6 to 10	Yes	Yes	Yes	No	Yes	Yes	No	No	Strongly agree	Agree	Disagree	Neutral	Neutral	Agree	Disagree	Neutral	Strongly agree	Strongly agree	Agree	Neutral	Never attended	Never involved	Never attended	More than once	More than once	Never	Yes	Yes	Yes	Yes	Don't know	No	Yes	No	Yes	No	No	Yes	Strongly agree	Strongly agree
886	40	Female	Paraveterinarian	MOAL	Gewog	Mongar	Bachelors degree	19	16 to 20	Yes	Yes	Don't know	Don't know	Yes	Don't know	Don't know	Don't know	Agree	Neutral	Neutral	Neutral	Neutral	Neutral	Agree	Neutral	Neutral	Neutral	Neutral	Neutral	Never attended	Never involved	Never attended	More than once	More than once	Never	Yes	No	Yes	Yes	Don't know	Don't know	Don't know	Don't know	Yes	Yes	No	Yes	Agree	Agree
887	32	Female	Paraveterinarian	MOAL	Gewog	Mongar	Diploma	10	6 to 10	Yes	Yes	Yes	No	Yes	Yes	No	No	Agree	Neutral	Neutral	Disagree	Neutral	Neutral	Disagree	Neutral	Neutral	Agree	Neutral	Neutral	Never attended	Never involved	Never attended	Never involved	Never involved.	Sometimes	No	Yes	Yes	Yes	Yes	No	Yes	No	Yes	No	No	Yes	Agree	Agree
888	55	Male	Paraveterinarian	MOAL	Gewog	Samtse	Certificate	30	Above 21	Yes	Yes	Yes	Yes	Yes	Don't know	Don't know	No	Neutral	Strongly agree	Agree	Neutral	Strongly agree	Neutral	Agree	Neutral	Agree	Neutral	Neutral	Agree	Never attended	Never involved	Never attended	Never involved	More than once	Rarely	Yes	Yes	Yes	Yes	Yes	No	Yes	Yes	Yes	Yes	No	No	Strongly agree	Agree
889	30	Male	BFDA	MOAL	National	Thimphu	Bachelors degree	5	1 to 5	Yes	Yes	No	No	No	Yes	Don't know	Don't know	Agree	Strongly agree	Agree	Strongly agree	Strongly agree	Neutral	Strongly agree	Disagree	Strongly agree	Neutral	Strongly disagree	Neutral	Never attended	Never involved	Never attended	Once	Once	Never	No	No	Yes	Yes	Don't know	No	Yes	No	Yes	No	No	Yes	Strongly agree	Agree
890	23	Male	Paraveterinarian	MOAL	Gewog	Trongsa	Diploma	<1	Below 1	Yes	Yes	Yes	No	Yes	Yes	Yes	Yes	Neutral	Agree	Strongly agree	Strongly disagree	Strongly agree	Neutral	Neutral	Disagree	Agree	Agree	Neutral	Agree	Never attended	Never involved	Never attended	More than once	More than once	Sometimes	Yes	Yes	Yes	Yes	Yes	Don't know	Yes	No	Yes	No	No	No	Agree	Strongly agree
891	47	Male	Paraveterinarian	MOAL	National	Thimphu	Diploma	22	Above 21	Yes	Yes	Yes	Don't know	Yes	Yes	No	No	Strongly agree	Agree	Neutral	Disagree	Agree	Agree	Neutral	Neutral	Agree	Strongly agree	Neutral	Agree	In service	More than once	District level	Never involved	More than once	Sometimes	No	Yes	Yes	Yes	No	Yes	Yes	Yes	Yes	No	No	No	Strongly agree	Strongly agree
892	32	Male	Paraveterinarian	MOAL	Gewog	Mongar	Diploma	12	11 to 15	Yes	Yes	No	No	Yes	Yes	Yes	No	Agree	Agree	Agree	Strongly disagree	Neutral	Disagree	Neutral	Disagree	Strongly agree	Agree	Neutral	Neutral	Never attended	Never involved	Never attended	Never involved	Once	Never	No	Yes	Yes	Yes	Don't know	No	Yes	No	Yes	No	No	Yes	Strongly agree	Strongly agree
893	26	Male	Paraveterinarian	MOAL	Gewog	Gasa	Diploma	14	11 to 15	Yes	Yes	Yes	Yes	Yes	Yes	No	No	Strongly agree	Strongly agree	Strongly agree	Disagree	Strongly agree	Strongly agree	Agree	Neutral	Strongly agree	Strongly agree	Agree	Neutral	Never attended	Never involved	Never attended	Never involved	More than once	Rarely	Yes	Yes	Yes	No	Yes	No	Yes	No	Yes	Yes	No	No	Strongly agree	Strongly agree
894	38	Male	Paraveterinarian	MOAL	Gewog	Mongar	Diploma	15	11 to 15	Yes	Yes	Yes	No	Yes	Yes	Don't know	Yes	Strongly agree	Strongly agree	Strongly agree	Neutral	Agree	Disagree	Agree	Disagree	Strongly agree	Strongly agree	Neutral	Neutral	Never attended	More than once	Regional level	More than once	Once	Sometimes	Yes	No	Yes	Yes	No	No	Yes	No	Yes	No	No	Yes	Strongly agree	Strongly agree
895	54	Male	Paraveterinarian	MOAL	National	Thimphu	Diploma	35	Above 21	Yes	Yes	Yes	No	Yes	Yes	No	No	Strongly agree	Strongly agree	Agree	Neutral	Agree	Neutral	Agree	Disagree	Strongly agree	Agree	Neutral	Neutral	Never attended	Never involved	Never attended	Never involved	Never involved.	Rarely	Yes	No	Yes	Yes	Don't know	No	Yes	Don't know	Yes	Don't know	No	Yes	Agree	Strongly agree
896	35	Female	Paraveterinarian	MOAL	Gewog	Thimphu	Diploma	13	11 to 15	Yes	Yes	Yes	No	Yes	Yes	No	No	Strongly agree	Strongly agree	Neutral	Disagree	Neutral	Disagree	Agree	Disagree	Agree	Strongly agree	Neutral	Neutral	Never attended	Never involved	Never attended	Never involved	Once	Sometimes	Yes	No	Yes	Yes	Don't know	Don't know	Yes	No	Yes	No	No	No	Strongly agree	Strongly agree
897	31	Male	Paraveterinarian	MOAL	Gewog	Sarpang	Diploma	7	6 to 10	Yes	Yes	Yes	Don't know	Don't know	Yes	Yes	Don't know	Strongly agree	Agree	Neutral	Disagree	Neutral	Agree	Disagree	Neutral	Agree	Strongly agree	Agree	Neutral	Never attended	Never involved	Never attended	Never involved	Never involved.	Sometimes	There were no zoonotic diseases outbreaks.	No	Yes	Yes	Don't know	No	Yes	Don't know	Yes	No	No	Yes	Strongly agree	Strongly agree
898	34	Female	BFDA	MOAL	Dzongkhag	Paro	Diploma	11	11 to 15	Yes	Yes	Yes	No	Yes	Yes	No	No	Strongly agree	Agree	Agree	Agree	Agree	Disagree	Agree	Disagree	Strongly agree	Strongly agree	Agree	Agree	Never attended	Never involved	Never attended	Never involved	More than once	Rarely	Yes	Yes	Yes	Yes	No	Yes	Yes	Don't know	Yes	No	Yes	Yes	Agree	Strongly agree
899	33	Male	Paraveterinarian	MOAL	Gewog	Samtse	Diploma	8	6 to 10	Yes	Yes	No	No	Don't know	Yes	Don't know	Don't know	Strongly agree	Strongly agree	Strongly agree	Strongly disagree	Neutral	Disagree	Strongly agree	Strongly disagree	Strongly agree	Agree	Strongly disagree	Neutral	Never attended	Never involved	Never attended	Never involved	Once	Never	Yes	No	Yes	Yes	Yes	No	Yes	No	Yes	Yes	No	No	Strongly agree	Strongly agree
900	47	Male	Veterinarian	MOAL	National	Bumthang	Masters degree or above	25	Above 21	Yes	Yes	Yes	No	Yes	Yes	No	No	Strongly agree	Neutral	Strongly agree	Disagree	Agree	Strongly agree	Disagree	Agree	Strongly agree	Strongly agree	Agree	Strongly agree	At a training institute	More than once	International level	More than once	More than once	Sometimes	Yes	Yes	Yes	Yes	Yes	No	Yes	Yes	Yes	Yes	No	Yes	Strongly agree	Strongly agree
901	37	Male	BFDA	MOAL	Dzongkhag	Pemagatshel	Bachelors degree	12	11 to 15	Yes	Yes	Yes	No	Yes	Yes	No	No	Agree	Strongly agree	Strongly agree	Disagree	Agree	Strongly agree	Agree	Agree	Strongly agree	Strongly agree	Neutral	Neutral	Never attended	Once	Never attended	More than once	More than once	Never	Yes	Yes	Yes	Yes	Yes	No	Yes	No	Yes	Don't know	No	Yes	Strongly agree	Strongly agree
902	26	Male	Paraveterinarian	MOAL	National	Thimphu	Diploma	3	1 to 5	Yes	Yes	Don't know	No	Yes	Yes	Don't know	Don't know	Strongly agree	Strongly agree	Agree	Strongly disagree	Neutral	Neutral	Agree	Disagree	Agree	Agree	Neutral	Agree	Never attended	Never involved	Never attended	Never involved	Never involved.	Sometimes	Yes	Yes	Yes	Don't know	No	No	Yes	Yes	Yes	No	No	No	Strongly agree	Strongly agree
903	46	Male	Paraveterinarian	MOAL	Dzongkhag	Haa	Diploma	21	Above 21	Yes	Yes	Yes	No	Yes	Yes	Yes	No	Strongly agree	Strongly agree	Strongly agree	Disagree	Agree	Neutral	Agree	Disagree	Strongly agree	Strongly agree	Disagree	Neutral	Never attended	Never involved	Never attended	Never involved	Never involved.	Never	No	No	Yes	Yes	Yes	Yes	Yes	Yes	Yes	No	No	Yes	Strongly agree	Strongly agree
904	36	Male	Paraveterinarian	MOAL	Gewog	Wangdue Phodrang	Diploma	17	16 to 20	Yes	Yes	Don't know	No	Don't know	Yes	Yes	Yes	Strongly agree	Strongly agree	Strongly agree	Disagree	Agree	Strongly disagree	Agree	Neutral	Strongly agree	Strongly agree	Neutral	Neutral	At a training institute	Never involved	Never attended	More than once	More than once	Never	Yes	Yes	Yes	Yes	Yes	Don't know	Yes	No	Yes	No	No	No	Strongly agree	Strongly agree
905	54	Male	Administrator	MOAL	Dzongkhag	Bumthang	Bachelors degree	31	Above 21	Yes	Yes	Yes	No	Yes	Yes	No	No	Strongly agree	Strongly agree	Disagree	Agree	Agree	Strongly agree	Strongly disagree	Strongly agree	Strongly agree	Strongly agree	Strongly agree	Strongly agree	In service	More than once	National level	More than once	More than once	Sometimes	Yes	Yes	Yes	Yes	Yes	No	Yes	Yes	Yes	Yes	No	Yes	Strongly agree	Strongly agree
906	56	Male	Paraveterinarian	MOAL	Gewog	Bumthang	Certificate	38	Above 21	Yes	Yes	Yes	Don't know	No	No	No	No	Disagree	Agree	Neutral	Disagree	Strongly agree	Disagree	Neutral	Disagree	Strongly agree	Disagree	Agree	Disagree	In service	Once	District level	Never involved	Once	Never	No	No	Yes	Yes	Yes	Don't know	Don't know	No	Yes	Yes	No	No	Agree	Strongly agree
907	22	Male	Paraveterinarian	MOAL	Gewog	Bumthang	Diploma	<1	Below 1	Yes	Yes	Yes	Yes	Yes	Yes	Don't know	No	Strongly agree	Strongly agree	Agree	Neutral	Agree	Agree	Agree	Disagree	Strongly agree	Strongly agree	Neutral	Strongly agree	At a training institute	Once	District level	More than once	More than once	Sometimes	There were no zoonotic diseases outbreaks.	No	Yes	Yes	Yes	Yes	Yes	Yes	Yes	No	No	Yes	Strongly agree	Agree
908	26	Male	Paraveterinarian	MOAL	Gewog	Dagana	Diploma	2	1 to 5	Yes	Yes	No	No	No	Yes	No	No	Strongly agree	Strongly agree	Strongly agree	Disagree	Strongly agree	Disagree	Neutral	Disagree	Strongly agree	Strongly agree	Disagree	Agree	Never attended	Never involved	Never attended	Never involved	Never involved.	Sometimes	Yes	No	Yes	Yes	Don't know	No	Yes	No	Yes	Don't know	No	Yes	Strongly agree	Strongly agree
909	33	Female	Paraveterinarian	MOAL	Gewog	Dagana	Diploma	9	6 to 10	Yes	Yes	No	Don't know	Yes	Yes	Yes	Yes	Strongly agree	Agree	Agree	Strongly disagree	Agree	Neutral	Neutral	Neutral	Agree	Agree	Disagree	Agree	Never attended	Never involved	Gewog level	Never involved	Never involved.	Sometimes	There were no zoonotic diseases outbreaks.	No	Yes	Yes	Don't know	Yes	Yes	Yes	Yes	Don't know	No	Yes	Strongly agree	Strongly agree
910	33	Male	Paraveterinarian	MOAL	National	Thimphu	Diploma	7	6 to 10	Yes	Yes	Yes	Don't know	Yes	Yes	Don't know	No	Strongly agree	Agree	Agree	Disagree	Neutral	Agree	Disagree	Disagree	Strongly agree	Strongly agree	Strongly agree	Agree	Never attended	Never involved	Never attended	Never involved	Never involved.	Always	Yes	Yes	Yes	Yes	Yes	No	Yes	Yes	Yes	No	No	Yes	Strongly agree	Strongly agree
911	35	Female	Paraveterinarian	MOAL	National	Thimphu	Diploma	1	1 to 5	Yes	Yes	Don't know	Don't know	Don't know	Yes	Don't know	Don't know	Agree	Strongly agree	Strongly agree	Neutral	Agree	Neutral	Neutral	Disagree	Agree	Strongly agree	Neutral	Agree	Never attended	Never involved	Never attended	Once	Once	Never	Yes	Yes	No	Yes	Don't know	Don't know	Yes	Yes	Yes	Yes	No	Yes	Strongly agree	Strongly agree
912	32	Female	Paraveterinarian	MOAL	National	Thimphu	Diploma	7	6 to 10	Yes	Yes	Yes	Don't know	Don't know	Yes	Don't know	Don't know	Strongly agree	Strongly agree	Neutral	Disagree	Agree	Neutral	Neutral	Agree	Strongly agree	Strongly agree	Neutral	Strongly agree	Never attended	More than once	Never attended	Once	More than once	Rarely	Yes	Yes	Yes	Yes	Don't know	No	Yes	Yes	Yes	Don't know	No	Yes	Strongly agree	Strongly agree
913	44	Male	University	University	National	Thimphu	Masters degree or above	<1	Below 1	Yes	Yes	Don't know	No	Don't know	Yes	No	No	Agree	Strongly agree	Strongly agree	Disagree	Agree	Agree	Agree	Disagree	Agree	Agree	Agree	Strongly agree	In service	More than once	International level	More than once	More than once	Sometimes	Yes	Yes	Yes	Yes	Yes	No	Yes	Yes	Yes	No	No	Yes	Agree	Strongly agree
914	36	Male	Veterinary laboratory	MOAL	Regional	Trashigang	Certificate	12	11 to 15	Yes	Yes	Yes	Don't know	Don't know	Yes	No	Don't know	Strongly agree	Agree	Disagree	Neutral	Neutral	Agree	Disagree	Agree	Agree	Strongly agree	Agree	Agree	Never attended	Never involved	Never attended	Once	Once	Rarely	No	Yes	Yes	Yes	Yes	Yes	Yes	No	Yes	No	No	Yes	Strongly agree	Agree
915	42	Female	Veterinary laboratory	MOAL	National	Thimphu	Diploma	21	Above 21	Yes	Yes	Yes	Don't know	Don't know	Yes	No	No	Strongly agree	Neutral	Neutral	Disagree	Disagree	Neutral	Neutral	Agree	Agree	Strongly agree	Agree	Agree	In service	More than once	Regional level	More than once	More than once	Sometimes	No	Yes	Yes	No	Don't know	Don't know	Yes	Don't know	No	Yes	Yes	No	Agree	Strongly agree
916	28	Female	Paraveterinarian	MOAL	Gewog	Samtse	Diploma	6	6 to 10	Yes	Yes	No	Don't know	Yes	Yes	Yes	Yes	Strongly agree	Strongly agree	Agree	Strongly disagree	Strongly agree	Disagree	Neutral	Disagree	Strongly agree	Strongly agree	Neutral	Neutral	Never attended	Never involved	Never attended	Never involved	More than once	Rarely	Yes	No	No	Yes	Don't know	No	No	Yes	Yes	No	No	No	Agree	Agree
917	27	Female	Paraveterinarian	MOAL	Gewog	Samtse	Diploma	4	1 to 5	Yes	Yes	Yes	No	Yes	Yes	No	Don't know	Strongly agree	Strongly agree	Neutral	Disagree	Neutral	Neutral	Disagree	Disagree	Agree	Strongly agree	Agree	Neutral	Never attended	More than once	Never attended	Never involved	Never involved.	Rarely	There were no zoonotic diseases outbreaks.	No	Yes	Yes	Yes	Don't know	Yes	Yes	Yes	No	No	Yes	Strongly agree	Strongly agree
918	51	Male	Paraveterinarian	MOAL	Gewog	Samtse	Bachelors degree	26	Above 21	Yes	Yes	No	Yes	Yes	Yes	Yes	Yes	Strongly agree	Strongly agree	Strongly agree	Strongly disagree	Strongly agree	Strongly disagree	Agree	Disagree	Strongly agree	Agree	Disagree	Strongly disagree	Never attended	Never involved	Never attended	Never involved	Never involved.	Never	Yes	No	Yes	Yes	No	Yes	Yes	No	Yes	Yes	No	Yes	Strongly agree	Strongly agree
919	26	Male	Veterinarian	MOAL	Dzongkhag	Gasa	Bachelors degree	1	1 to 5	Yes	Yes	Yes	No	Don't know	Yes	Don't know	Don't know	Strongly agree	Strongly agree	Neutral	Strongly disagree	Disagree	Disagree	Neutral	Disagree	Agree	Agree	Neutral	Neutral	Never attended	Never involved	Never attended	Never involved	Never involved.	Never	There were no zoonotic diseases outbreaks.	No	Yes	Yes	Yes	No	Yes	Yes	Yes	Don't know	No	Yes	Strongly agree	Strongly agree
920	28	Female	Veterinarian	MOAL	Dzongkhag	Trashi Yangtse	Bachelors degree	2	1 to 5	Yes	Yes	Yes	No	Yes	Yes	No	No	Agree	Strongly agree	Agree	Disagree	Agree	Agree	Disagree	Disagree	Strongly agree	Strongly agree	Agree	Agree	Never attended	Never involved	Never attended	More than once	More than once	Sometimes	Yes	Yes	Yes	Yes	Yes	No	Yes	Don't know	Yes	Yes	No	Yes	Strongly agree	Strongly agree
921	25	Male	Paraveterinarian	MOAL	Gewog	Trashigang	Diploma	3	1 to 5	Yes	Yes	Don't know	Yes	Yes	Yes	No	Don't know	Neutral	Neutral	Neutral	Disagree	Neutral	Disagree	Disagree	Disagree	Agree	Strongly agree	Neutral	Neutral	Never attended	Once	Never attended	Once	Once	Sometimes	Yes	Yes	Yes	Yes	No	No	Yes	No	Yes	No	No	Yes	Strongly agree	Strongly agree
922	29	Male	Paraveterinarian	MOAL	Gewog	Chhukha	Diploma	7	6 to 10	Yes	Yes	Yes	Yes	Yes	Yes	Yes	No	Strongly agree	Strongly agree	Neutral	Disagree	Strongly agree	Strongly disagree	Strongly agree	Disagree	Strongly agree	Strongly agree	Strongly disagree	Strongly disagree	Never attended	Never involved	Never attended	Never involved	More than once	Always	Yes	Yes	Yes	No	Yes	No	Yes	No	Yes	No	No	Yes	Strongly agree	Strongly agree
923	55	Male	Paraveterinarian	MOAL	Dzongkhag	Trashigang	Certificate	35	Above 21	Yes	Yes	Yes	No	Yes	Yes	No	No	Strongly agree	Agree	Neutral	Neutral	Agree	Agree	Neutral	Agree	Agree	Strongly agree	Neutral	Neutral	Never attended	Never involved	Never attended	Never involved	Never involved.	Rarely	Yes	Yes	Yes	Yes	Yes	Yes	Yes	Don't know	Yes	Don't know	Don't know	Yes	Strongly agree	Strongly agree
924	32	Male	Paraveterinarian	MOAL	Gewog	Chhukha	Diploma	7	6 to 10	Yes	Yes	Yes	Yes	Yes	Yes	Don't know	No	Agree	Agree	Neutral	Agree	Agree	Agree	Neutral	Neutral	Agree	Agree	Disagree	Disagree	Never attended	Never involved	Gewog level	Once	Never involved.	Never	No	No	No	Yes	No	No	No	No	No	No	No	Yes	Neutral	Neutral
925	30	Male	Paraveterinarian	MOAL	Gewog	Samdrup Jhongkhar	Diploma	7	6 to 10	Yes	Yes	Yes	Yes	Don't know	Yes	Yes	No	Strongly agree	Strongly agree	Neutral	Strongly disagree	Agree	Neutral	Agree	Neutral	Strongly agree	Strongly agree	Agree	Neutral	At a training institute	More than once	Never attended	Once	More than once	Sometimes	Yes	Yes	Yes	Yes	Yes	No	Yes	Yes	Yes	No	No	No	Agree	Strongly agree
926	30	Male	Paraveterinarian	MOAL	Gewog	Samdrup Jhongkhar	Diploma	5	1 to 5	Yes	Yes	Yes	Yes	Yes	Yes	Yes	Yes	Neutral	Agree	Agree	Strongly agree	Strongly agree	Strongly agree	Agree	Neutral	Agree	Strongly agree	Strongly agree	Agree	At school	More than once	International level	More than once	More than once	Always	Yes	No	No	No	Yes	No	No	No	Yes	Yes	Yes	Yes	Strongly agree	Agree
927	31	Male	Paraveterinarian	MOAL	Gewog	Chhukha	Diploma	8	6 to 10	Yes	Yes	Yes	No	Don't know	Yes	Don't know	Don't know	Strongly agree	Strongly agree	Strongly agree	Strongly disagree	Agree	Neutral	Neutral	Disagree	Strongly agree	Agree	Neutral	Neutral	Never attended	Never involved	Never attended	Once	Once	Rarely	There were no zoonotic diseases outbreaks.	Yes	Yes	No	Yes	No	Yes	No	Yes	Yes	No	No	Agree	Agree
928	36	Male	University	University	Dzongkhag	Punakha	Masters degree or above	7	6 to 10	Yes	Yes	Yes	Yes	Yes	Yes	No	No	Agree	Agree	Strongly agree	Disagree	Agree	Neutral	Agree	Neutral	Strongly agree	Agree	Agree	Neutral	In service	Once	International level	Once	Never involved.	Sometimes	No	Yes	Yes	Yes	Yes	No	Yes	No	Yes	No	No	Yes	Strongly agree	Strongly agree
929	30	Male	Paraveterinarian	MOAL	Gewog	Trongsa	Diploma	5	1 to 5	Don't know	Yes	Yes	Yes	Yes	Yes	Don't know	Don't know	Agree	Agree	Agree	Agree	Agree	Agree	Agree	Agree	Agree	Agree	Agree	Agree	Never attended	More than once	District level	Once	More than once	Rarely	Yes	Yes	Yes	Yes	Yes	Don't know	Yes	Yes	Yes	No	No	Yes	Agree	Agree
930	46	Male	BFDA	MOAL	Dzongkhag	Paro	Diploma	20	16 to 20	Yes	Yes	Yes	Don't know	Yes	Yes	No	No	Strongly agree	Strongly agree	Strongly agree	Strongly disagree	Agree	Agree	Strongly agree	Neutral	Strongly agree	Strongly agree	Strongly agree	Strongly agree	Never attended	Never involved	Never attended	Never involved	Never involved.	Never	No	No	Yes	Yes	Yes	Don't know	Yes	Yes	No	Yes	No	No	Strongly agree	Strongly agree
931	43	Female	Paraveterinarian	MOAL	Gewog	Punakha	Diploma	21	Above 21	Yes	Yes	Don't know	No	No	Yes	Don't know	No	Agree	Neutral	Neutral	Disagree	Neutral	Neutral	Neutral	Neutral	Strongly agree	Agree	Neutral	Strongly agree	Never attended	Once	District level	Once	More than once	Never	No	Yes	Yes	Don't know	Yes	Yes	Yes	No	Yes	No	No	No	Agree	Strongly agree
932	56	Male	Paraveterinarian	MOAL	Gewog	Samtse	Diploma	31	Above 21	Yes	Yes	No	No	Yes	Yes	Yes	Yes	Agree	Agree	Agree	Disagree	Strongly disagree	Strongly disagree	Disagree	Disagree	Agree	Agree	Disagree	Agree	Never attended	Never involved	Never attended	Never involved	Once	Sometimes	No	No	Yes	No	No	Don't know	No	No	Yes	No	No	Yes	Agree	Agree
933	55	Male	Veterinarian	MOAL	National	Thimphu	Masters degree or above	7	6 to 10	Yes	Yes	Yes	No	Yes	Yes	No	No	Agree	Agree	Disagree	Agree	Agree	Strongly agree	Disagree	Agree	Agree	Strongly agree	Agree	Agree	Never attended	Once	National level	Once	Never involved.	Never	Yes	Yes	Yes	Don't know	Yes	Don't know	Yes	Don't know	Yes	Don't know	No	Yes	Agree	Agree
934	30	Male	Paraveterinarian	MOAL	Gewog	Samtse	Diploma	8	6 to 10	Yes	Yes	No	No	Yes	Yes	No	Yes	Strongly agree	Strongly agree	Strongly agree	Strongly disagree	Strongly disagree	Strongly disagree	Disagree	Strongly disagree	Strongly agree	Strongly agree	Strongly disagree	Strongly disagree	Never attended	Never involved	Never attended	Never involved	Once	Rarely	Yes	Yes	No	Don't know	Yes	No	Yes	No	Yes	No	No	No	Strongly agree	Strongly agree
935	37	Male	Veterinarian	MOAL	National	Thimphu	Bachelors degree	25	Above 21	Yes	Yes	Yes	Don't know	Yes	Yes	No	No	Agree	Agree	Agree	Disagree	Neutral	Disagree	Disagree	Disagree	Agree	Agree	Neutral	Agree	Never attended	Never involved	Never attended	Never involved	Never involved.	Rarely	No	No	Yes	Yes	Don't know	Don't know	Don't know	Don't know	Yes	Don't know	No	Yes	Agree	Agree
936	29	Male	Paraveterinarian	MOAL	Gewog	Trashi Yangtse	Diploma	4	1 to 5	Yes	Yes	Yes	No	No	Yes	No	No	Strongly agree	Strongly agree	Strongly agree	Disagree	Strongly agree	Strongly agree	Strongly agree	Disagree	Strongly agree	Strongly agree	Strongly agree	Strongly agree	Never attended	Never involved	Never attended	Never involved	Never involved.	Never	Yes	No	Yes	Yes	Yes	Yes	No	Yes	Yes	No	Yes	No	Strongly agree	Strongly agree
937	31	Male	Paraveterinarian	MOAL	Gewog	Samtse	Diploma	8	6 to 10	Yes	Yes	Yes	Yes	No	Yes	No	No	Strongly agree	Strongly agree	Neutral	Disagree	Agree	Disagree	Agree	Disagree	Strongly agree	Neutral	Neutral	Disagree	At a training institute	Once	Regional level	Never involved	Once	Never	Yes	No	Yes	Yes	Don't know	Yes	Yes	No	Yes	No	No	Yes	Strongly agree	Strongly agree
938	31	Male	Paraveterinarian	MOAL	Gewog	Samdrup Jhongkhar	Diploma	8	6 to 10	Yes	Yes	Yes	Yes	Yes	Yes	No	Yes	Agree	Strongly agree	Strongly agree	Strongly disagree	Strongly agree	Neutral	Neutral	Strongly disagree	Strongly agree	Agree	Neutral	Disagree	Never attended	Never involved	Never attended	Never involved	More than once	Rarely	No	No	Yes	Yes	Yes	No	No	Yes	Yes	No	No	Yes	Agree	Strongly agree
939	57	Male	Veterinarian	MOAL	National	Thimphu	Masters degree or above	31	Above 21	Yes	Yes	Yes	No	Don't know	Yes	No	No	Strongly agree	Neutral	Agree	Neutral	Agree	Disagree	Agree	Agree	Strongly agree	Agree	Strongly disagree	Strongly agree	Never attended	Never involved	Never attended	Never involved	Never involved.	Rarely	Yes	Yes	No	Yes	Yes	Don't know	Yes	No	Yes	Don't know	No	No	Strongly agree	Strongly agree
940	35	Male	BFDA	MOAL	Dzongkhag	Thimphu	Bachelors degree	15	11 to 15	Yes	Yes	Don't know	Yes	Yes	Yes	No	No	Agree	Strongly agree	Disagree	Disagree	Agree	Agree	Disagree	Disagree	Strongly agree	Agree	Neutral	Disagree	Never attended	Never involved	Never attended	Never involved	More than once	Sometimes	No	Yes	Yes	Yes	Yes	No	Yes	Yes	Yes	No	No	Yes	Strongly agree	Strongly agree
941	30	Male	Paraveterinarian	MOAL	Gewog	Pemagatshel	Diploma	5	1 to 5	Yes	Yes	Yes	No	No	Yes	Don't know	Yes	Strongly agree	Strongly agree	Agree	Disagree	Neutral	Agree	Agree	Disagree	Strongly disagree	Strongly disagree	Neutral	Disagree	Never attended	Once	Regional level	Never involved	More than once	Sometimes	Yes	Yes	Yes	Yes	Yes	No	Yes	No	Yes	No	No	Yes	Agree	Strongly agree
942	51	Male	Administrator	MOAL	Dzongkhag	Chhukha	Bachelors degree	4	1 to 5	Yes	Yes	Yes	Yes	Yes	Yes	Yes	Yes	Strongly agree	Neutral	Neutral	Disagree	Strongly agree	Disagree	Strongly disagree	Strongly disagree	Strongly agree	Strongly agree	Strongly disagree	Agree	Never attended	More than once	National level	Once	More than once	Rarely	Yes	Yes	Yes	Yes	Yes	No	Yes	No	Yes	Yes	No	No	Strongly agree	Strongly agree
943	37	Male	Paraveterinarian	MOAL	Gewog	Trashi Yangtse	Diploma	15	11 to 15	Yes	Yes	Yes	Don't know	Yes	Yes	No	Don't know	Strongly agree	Strongly agree	Agree	Disagree	Agree	Disagree	Neutral	Disagree	Strongly agree	Agree	Neutral	Agree	Never attended	More than once	Regional level	More than once	More than once	Sometimes	Yes	No	Yes	Don't know	Don't know	Don't know	Don't know	Don't know	Yes	Don't know	No	Don't know	Strongly agree	Agree
944	32	Male	Paraveterinarian	MOAL	Dzongkhag	Trashi Yangtse	Diploma	5	1 to 5	Yes	Yes	Yes	No	Yes	Yes	No	No	Agree	Agree	Agree	Neutral	Agree	Agree	Agree	Disagree	Agree	Agree	Agree	Disagree	At a training institute	Once	District level	More than once	Once	Rarely	No	Yes	Yes	Yes	No	Yes	Yes	Yes	Yes	Don't know	Don't know	No	Strongly agree	Agree
945	32	Male	BFDA	MOAL	Dzongkhag	Bumthang	Diploma	5	1 to 5	Yes	Yes	Yes	Yes	Yes	Yes	No	No	Strongly agree	Agree	Agree	Disagree	Neutral	Neutral	Disagree	Disagree	Strongly agree	Strongly agree	Neutral	Disagree	Never attended	Never involved	Never attended	Never involved	Never involved.	Sometimes	Yes	Yes	Yes	Yes	Yes	No	No	No	Yes	No	No	Yes	Strongly agree	Strongly agree
946	29	Male	Paraveterinarian	MOAL	Gewog	Trashi Yangtse	Diploma	5	1 to 5	Yes	Yes	Yes	No	Don't know	Yes	No	No	Strongly agree	Agree	Agree	Strongly disagree	Neutral	Neutral	Disagree	Neutral	Strongly agree	Agree	Neutral	Neutral	At a training institute	Once	Never attended	More than once	Never involved.	Sometimes	Yes	Yes	Yes	Don't know	Don't know	Don't know	Yes	No	Yes	Don't know	No	Yes	Strongly agree	Strongly agree
947	42	Male	Paraveterinarian	MOAL	Gewog	Samdrup Jhongkhar	Diploma	19	16 to 20	Yes	Yes	Yes	Yes	No	Yes	Don't know	Yes	Agree	Strongly agree	Neutral	Agree	Strongly agree	Strongly agree	Agree	Strongly agree	Agree	Agree	Strongly agree	Strongly agree	Never attended	More than once	District level	Once	Once	Sometimes	Yes	Yes	Yes	Yes	No	No	No	Yes	Yes	Yes	No	No	Strongly agree	Strongly agree
948	38	Male	Paraveterinarian	MOAL	Gewog	Haa	Diploma	14	11 to 15	Yes	Yes	Yes	Don't know	Don't know	Yes	Don't know	Don't know	Strongly agree	Strongly agree	Strongly agree	Disagree	Disagree	Disagree	Strongly agree	Neutral	Neutral	Strongly agree	Neutral	Neutral	Never attended	Never involved	Never attended	Never involved	Never involved.	Never	No	No	Yes	Yes	Don't know	Don't know	Yes	Don't know	Yes	Don't know	No	No	Strongly agree	Strongly agree
949	39	Male	Veterinary laboratory	MOAL	Dzongkhag	Haa	Diploma	12	11 to 15	Yes	Yes	Yes	Yes	No	Yes	No	No	Strongly agree	Agree	Neutral	Disagree	Neutral	Agree	Agree	Neutral	Agree	Strongly agree	Neutral	Agree	In service	Once	National level	Once	Once	Never	Yes	Yes	Yes	Yes	Yes	No	Don't know	No	Yes	Yes	No	No	Strongly agree	Strongly agree
950	43	Male	Paraveterinarian	MOAL	Gewog	Trashi Yangtse	Diploma	18	16 to 20	Yes	Yes	Yes	Yes	Yes	Yes	Yes	Yes	Agree	Strongly agree	Strongly agree	Agree	Strongly agree	Neutral	Strongly agree	Neutral	Strongly agree	Agree	Disagree	Agree	Never attended	Never involved	Gewog level	Never involved	More than once	Sometimes	Yes	Yes	No	No	No	No	No	Yes	Yes	No	No	Yes	Strongly agree	Strongly agree
951	34	Male	Paraveterinarian	MOAL	Gewog	Trashi Yangtse	Diploma	11	11 to 15	Yes	Yes	Don't know	Don't know	Don't know	No	Don't know	Don't know	Neutral	Neutral	Neutral	Neutral	Neutral	Neutral	Neutral	Neutral	Agree	Neutral	Neutral	Neutral	Never attended	Never involved	Never attended	Never involved	Never involved.	Never	No	No	Yes	Yes	Yes	No	Yes	Don't know	Yes	No	No	Yes	Neutral	Neutral
952	40	Male	Paraveterinarian	MOAL	Dzongkhag	Trashi Yangtse	Bachelors degree	17	16 to 20	Yes	Yes	No	Yes	Don't know	Don't know	No	No	Agree	Agree	Agree	Agree	Agree	Disagree	Agree	Disagree	Agree	Agree	Disagree	Neutral	Never attended	Never involved	Never attended	Never involved	Never involved.	Never	Yes	Yes	Yes	Don't know	Don't know	Don't know	Yes	Yes	Yes	Don't know	No	Yes	Agree	Agree
953	37	Male	Veterinarian	MOAL	Regional	Sarpang	Masters degree or above	11	11 to 15	Yes	Yes	Yes	No	Yes	Yes	Don't know	Yes	Strongly agree	Disagree	Agree	Neutral	Disagree	Neutral	Neutral	Neutral	Neutral	Disagree	Disagree	Strongly agree	At a training institute	More than once	National level	More than once	More than once	Always	Yes	Yes	Yes	Yes	Yes	No	Yes	Yes	Yes	Yes	No	Yes	Strongly agree	Strongly agree
954	35	Male	Paraveterinarian	MOAL	Gewog	Trashi Yangtse	Diploma	12	11 to 15	Yes	Yes	Don't know	Don't know	Yes	Yes	Don't know	Don't know	Strongly agree	Strongly agree	Agree	Neutral	Neutral	Disagree	Disagree	Neutral	Neutral	Strongly agree	Neutral	Agree	Never attended	Never involved	Never attended	Never involved	Never involved.	Never	Yes	Yes	Yes	Don't know	Yes	Don't know	Yes	No	Yes	Don't know	No	No	Strongly agree	Strongly agree
955	38	Male	BFDA	MOAL	Dzongkhag	Wangdue Phodrang	Bachelors degree	17	16 to 20	Yes	Yes	Yes	Don't know	Don't know	Yes	No	No	Agree	Agree	Neutral	Neutral	Agree	Neutral	Agree	Disagree	Strongly agree	Agree	Neutral	Neutral	Never attended	More than once	District level	Once	Once	Never	Yes	Yes	Yes	Yes	Yes	Don't know	Yes	Don't know	Yes	No	No	Yes	Strongly agree	Strongly agree
956	33	Male	Paraveterinarian	MOAL	Gewog	Pemagatshel	Diploma	9	6 to 10	Yes	Yes	No	No	No	Yes	Yes	No	Neutral	Strongly agree	Agree	Disagree	Strongly agree	Strongly disagree	Neutral	Strongly disagree	Neutral	Agree	Disagree	Strongly disagree	Never attended	Never involved	Never attended	Never involved	Once	Never	Yes	Yes	Yes	Yes	No	Don't know	No	No	Don't know	No	No	Yes	Strongly agree	Strongly agree
957	34	Male	Paraveterinarian	MOAL	Dzongkhag	Trongsa	Diploma	13	11 to 15	Yes	Yes	Yes	No	Yes	Yes	No	No	Strongly agree	Agree	Neutral	Neutral	Agree	Neutral	Agree	Disagree	Agree	Agree	Disagree	Agree	Never attended	More than once	District level	Never involved	More than once	Sometimes	Yes	Yes	Yes	Yes	No	No	No	No	Yes	No	No	Yes	Agree	Strongly agree
958	48	Male	Paraveterinarian	MOAL	Gewog	Paro	Diploma	23	Above 21	Yes	Yes	Yes	Don't know	Yes	Yes	Yes	No	Strongly agree	Agree	Agree	Agree	Agree	Agree	Agree	Agree	Agree	Agree	Agree	Agree	Never attended	Never involved	Never attended	Never involved	More than once	Never	No	Yes	Yes	Yes	No	No	Yes	Yes	Yes	Don't know	No	Don't know	Agree	Agree
959	56	Male	Administrator	MOAL	Dzongkhag	Samdrup Jhongkhar	Diploma	32	Above 21	Yes	Yes	Yes	No	Don't know	Yes	Yes	No	Strongly agree	Agree	Strongly agree	Disagree	Agree	Neutral	Neutral	Disagree	Agree	Agree	Neutral	Neutral	Never attended	More than once	Never attended	More than once	More than once	Rarely	Yes	Yes	Yes	Yes	Yes	No	Don't know	Don't know	Yes	Yes	No	No	Agree	Agree
960	50	Male	Veterinary laboratory	MOAL	Regional	Pemagatshel	Certificate	4	1 to 5	Yes	Yes	Yes	No	Yes	Yes	Yes	No	Strongly agree	Strongly agree	Agree	Agree	Agree	Agree	Agree	Agree	Strongly agree	Strongly agree	Agree	Agree	Never attended	Never involved	Never attended	More than once	More than once	Never	No	No	Yes	Yes	Don't know	No	No	Don't know	Yes	No	No	No	Strongly agree	Agree
961	34	Male	BFDA	MOAL	Regional	Sarpang	Diploma	5	1 to 5	Yes	Yes	Yes	No	Yes	Yes	Yes	No	Strongly agree	Agree	Agree	Disagree	Disagree	Neutral	Agree	Agree	Agree	Agree	Disagree	Disagree	Never attended	More than once	District level	More than once	More than once	Always	Yes	Yes	Yes	Yes	Don't know	Don't know	Yes	No	Yes	No	No	No	Agree	Agree
962	54	Male	BFDA	MOAL	Dzongkhag	Thimphu	Bachelors degree	29	Above 21	Yes	Yes	Yes	No	Yes	Yes	Don't know	No	Strongly agree	Strongly agree	Disagree	Disagree	Strongly agree	Agree	Agree	Agree	Strongly agree	Strongly agree	Neutral	Agree	Never attended	Never involved	Never attended	Once	More than once	Sometimes	No	Yes	Yes	Yes	Yes	No	No	Don't know	Yes	Don't know	No	Yes	Strongly agree	Strongly agree
963	53	Male	University	University	National	Punakha	Masters degree or above	24	Above 21	Yes	Yes	Yes	No	Yes	Yes	No	No	Strongly agree	Disagree	Disagree	Agree	Agree	Agree	Agree	Agree	Strongly agree	Strongly agree	Agree	Strongly agree	In service	More than once	International level	More than once	More than once	Always	Yes	Yes	Yes	Yes	Yes	No	Yes	No	Yes	Yes	No	Yes	Strongly agree	Strongly agree
964	45	Male	Paraveterinarian	MOAL	Regional	Sarpang	Bachelors degree	23	Above 21	Yes	Yes	Don't know	No	Don't know	Yes	Don't know	No	Strongly agree	Strongly agree	Neutral	Disagree	Strongly disagree	Strongly agree	Neutral	Neutral	Disagree	Agree	Neutral	Agree	Never attended	More than once	District level	Once	More than once	Sometimes	No	Yes	Yes	Yes	Don't know	No	Yes	No	Yes	Yes	No	No	Strongly agree	Strongly agree
[truncated: 21 more columns]
